# Supplementary material for: Study on the relationship between net primary productivity and site quality in Japanese larch plantations in mountainous areas of eastern Liaoning
Source: PeerJ. 2024 Aug 6;12:e17820. doi: 10.7717/peerj.17820 (PMC11313427; doi:10.7717/peerj.17820)
Supplement: Supplemental Information 1 [file peerj-12-17820-s001.zip]

Archive with 3 entries (3 files):
- R/.Rhistory
- R/r.R
- R/R.txt
