# Supplementary material for: Study on the relationship between net primary productivity and site quality in Japanese larch plantations in mountainous areas of eastern Liaoning
Source: PeerJ. 2024 Aug 6;12:e17820. doi: 10.7717/peerj.17820 (PMC11313427; doi:10.7717/peerj.17820)
Supplement: Supplemental Information 1 [file peerj-12-17820-s001.zip › R/r.R]

#IMPORT THE DATASET
Base1 <- read.csv("Base1.csv")

library(nlme)
#CREATE A GROUPS DATA USING PLOTS COLUMN
Base2<-groupedData(HD2 ~ Age2 | Plot,  data=Base1)

# GADA1 EQUATION #
GADA1 <- function(b1,b2,c, HD1, Age2, Age1)
        {HD2=(b1+((HD1-b1)/(1+b2*HD1*Age1^(-c))))/(1+b2*((HD1-b1)/(1+b2*HD1*Age1^(-c)))*Age2^(-c))}
        

#FIT THE FULL MODEL TOTAL VOLUME AND MERCHANTEBLE VOLUME RATIO EQUATION # 
  GADA1.F <- nls(HD2 ~ GADA1 (b1,b2,c, HD1, Age2, Age1), 
        data = Base2, 
        start =c(b1 = 66.81966, b2 = 0.104893,c=1.263473) )     

  
#parameter
  
  fitvalue1<-fitted(GADA1.F)
  R21 = 1-sum((Base2$HD2-fitvalue1)^2)/sum((Base2$HD2-mean(Base2$HD2))^2) 
  R21
  #AIC
  AIC(GADA1.F)
  #RMSE
  RMSE=sqrt((sum((Base2$HD2-fitvalue1)^2)/(5601-2)))
  RMSE
  #MSR
  MSE=(sum((Base2$HD2-fitvalue1)^2)/(5601-2))
  MSE
  #BIAS
  Bias=sum(Base2$HD2-fitvalue1)/5601
  Bias
  #MAE
  mae=sum(abs(Base2$HD2-fitvalue1))/5601
  mae
  
#SUMMARY
summary(GADA1.F)
