# Supplementary material for: Study on the relationship between net primary productivity and site quality in Japanese larch plantations in mountainous areas of eastern Liaoning
Source: PeerJ. 2024 Aug 6;12:e17820. doi: 10.7717/peerj.17820 (PMC11313427; doi:10.7717/peerj.17820)
Supplement: Supplemental Information 2 [file peerj-12-17820-s002.csv]

Plot	Species	Age1	Age2	HD1	HD2	CTRL
1	121	7	13	5.5	11.60000038	1
1	121	16	22	14.30000019	18.70000076	1
1	121	12	18	7.400000095	10.89999962	1
1	121	15	21	12.60000038	16.89999962	1
1	121	11	17	8.600000381	13.39999962	1
1	121	18	24	13.60000038	17	1
1	121	7	13	3.5	10.80000019	1
1	121	16	22	13	16.89999962	1
1	121	10	16	7	11.60000038	1
1	121	14	20	11.5	16	1
1	121	6	12	5	11.39999962	1
1	121	16	22	15	19.5	1
1	121	13	19	9.5	13.5	1
1	121	17	23	8.399999619	10.69999981	1
1	121	14	20	9.800000191	13.60000038	1
1	121	6	12	3	9.5	1
1	121	14	20	13.80000019	19.10000038	1
1	121	14	20	9.399999619	12.89999962	1
1	121	15	21	10.69999981	14.30000019	1
1	121	14	20	9.800000191	13.60000038	1
1	121	13	19	6.599999905	9.399999619	1
1	121	11	17	6.5	10	1
1	121	10	16	6.400000095	10.5	1
1	121	10	16	8.100000381	13.30000019	1
1	121	16	22	10.5	14.10000038	1
1	121	18	24	11.5	14.39999962	1
1	121	6	12	3	5.400000095	1
1	121	14	20	9.100000381	12.5	1
1	121	18	24	13.19999981	16.5	1
1	121	12	18	11.19999981	16.60000038	1
1	121	12	18	8.399999619	12.39999962	1
1	121	15	21	10.5	14.10000038	1
1	121	14	20	7.199999809	10.19999981	1
1	121	6	12	2.5	5.800000191	1
1	121	15	21	9.199999809	12.30000019	1
1	121	8	14	6.699999809	13.10000038	1
1	121	20	26	15.10000038	18.29999924	1
1	121	14	20	10.5	16.70000076	1
1	121	12	18	9.699999809	14.30000019	1
1	121	6	12	4.099999905	9.5	1
1	121	6	12	4.699999809	10.89999962	1
1	121	3	9	1.399999976	3.700000048	1
1	121	6	12	4.400000095	10.10000038	1
1	121	18	24	16	20	1
1	121	9	15	9.399999619	16.70000076	1
1	121	12	18	7.800000191	11.69999981	1
1	121	9	15	9.399999619	16.70000076	1
1	121	13	19	8.699999809	12.39999962	1
1	121	17	23	14.30000019	18.20000076	1
1	121	9	15	6.300000191	11.30000019	1
1	121	12	18	8.100000381	12.10000038	1
1	121	14	20	11.19999981	15.39999962	1
1	121	15	21	9.300000191	12.5	1
1	121	15	21	9.800000191	13.10000038	1
1	121	9	15	7.099999905	12.60000038	1
1	121	19	25	12.80000019	15.80000019	1
1	121	16	22	10	13.10000038	1
1	121	8	14	4	7.199999809	1
1	121	13	19	9.399999619	13.60000038	1
1	121	15	21	10.89999962	14.69999981	1
1	121	6	12	2.700000048	6.099999905	1
1	121	14	20	11	15.19999981	1
1	121	10	16	8.100000381	13.30000019	1
1	121	8	14	5.800000191	11.19999981	1
1	121	8	14	6.199999809	12	1
1	121	18	24	11.39999962	14.30000019	1
1	121	13	19	8.5	12.10000038	1
1	121	14	20	11.60000038	16.10000038	1
1	121	7	13	3.799999952	8	1
1	121	18	24	11.5	14.39999962	1
1	121	13	19	5.5	7.900000095	1
1	121	19	25	15.60000038	19.20000076	1
1	121	6	12	3	7	1
1	121	20	26	15.19999981	18.5	1
1	121	16	22	9.300000191	12.10000038	1
1	121	9	15	8.300000191	14.69999981	1
1	121	15	21	6.099999905	8.199999809	1
1	121	6	12	3	7	1
1	121	11	17	8.600000381	13.39999962	1
1	121	9	15	5	9	1
1	121	16	22	14	18.29999924	1
1	121	12	18	7	10.39999962	1
1	121	10	16	8.699999809	14.5	1
1	121	10	16	7.599999905	12.60000038	1
1	121	6	12	3.5	8.199999809	1
1	121	9	15	6.900000095	12.19999981	1
1	121	16	22	10.80000019	14.10000038	1
1	121	16	22	10.5	13.80000019	1
1	121	12	18	9.5	14.10000038	1
1	121	14	20	12.60000038	14.80000019	1
1	121	12	18	9.5	14.10000038	1
1	121	12	18	10.10000038	16.29999924	1
1	121	13	19	10.39999962	14.89999962	1
1	121	15	21	11	14.80000019	1
1	121	17	23	8.800000191	11.19999981	1
1	121	14	20	11.69999981	18	1
1	121	15	21	10.10000038	13.5	1
1	121	10	16	8	14.80000019	1
1	121	16	22	14.5	19	1
1	121	15	21	9.5	12.80000019	1
1	121	15	21	10.69999981	14.30000019	1
1	121	6	12	3.5	8.199999809	1
1	121	16	22	10.30000019	13.5	1
1	121	12	18	9.800000191	14.10000038	1
1	121	15	21	7	9.399999619	1
1	121	14	20	11.39999962	15.69999981	1
1	121	10	16	11.30000019	18.70000076	1
1	121	12	18	8.5	16	1
1	121	3	9	1.600000024	4.400000095	1
1	121	15	21	10	13.39999962	1
1	121	9	15	5.300000191	9.399999619	1
1	121	13	19	7.099999905	10.10000038	1
1	121	12	18	6.599999905	9.899999619	1
1	121	10	16	7.5	12.39999962	1
1	121	16	22	9.800000191	14.19999981	1
1	121	14	20	11.19999981	15.39999962	1
1	121	14	20	9.899999619	13.69999981	1
1	121	10	16	8.800000191	14.60000038	1
1	121	7	13	4.599999905	9.899999619	1
1	121	15	21	12.69999981	15.10000038	1
1	121	10	16	6.300000191	10.39999962	1
1	121	9	15	5.5	10.5	1
1	121	15	21	11.10000038	14.89999962	1
1	121	14	20	9.899999619	13.69999981	1
1	121	13	19	7	9.899999619	1
1	121	10	16	7.099999905	11.69999981	1
1	121	18	24	9.699999809	12.69999981	1
1	121	13	19	12.19999981	17.39999962	1
1	121	14	20	12.39999962	17.10000038	1
1	121	11	17	10	15.60000038	1
1	121	7	13	3.799999952	8	1
1	121	18	24	11	14	1
1	121	7	13	4.800000191	10.19999981	1
1	121	11	17	7.400000095	11.5	1
1	121	13	19	11.30000019	16.10000038	1
1	121	18	24	14	17.60000038	1
1	121	3	9	1.5	3.900000095	1
1	121	7	13	3.099999905	6.599999905	1
1	121	17	23	13.30000019	17.10000038	1
1	121	19	25	9.699999809	12	1
1	121	16	22	9.5	12.39999962	1
1	121	13	19	9	12.89999962	1
1	121	13	19	9.399999619	13.39999962	1
1	121	3	9	1.200000048	3.099999905	1
1	121	9	15	4.699999809	8.300000191	1
1	121	10	16	8.300000191	13.69999981	1
1	121	14	20	9.100000381	15.10000038	1
1	121	12	18	11.39999962	17	1
1	121	9	15	8.699999809	13.89999962	1
1	121	17	23	14	17.89999962	1
1	121	7	13	4.900000095	10.39999962	1
1	121	19	25	13	16.10000038	1
1	121	14	20	7.800000191	15.19999981	1
1	121	14	20	4.5	6.300000191	1
1	121	7	13	6	12.69999981	1
1	121	15	21	6.5	8.699999809	1
1	121	12	18	9.5	14.10000038	1
1	121	16	22	6.800000191	8.899999619	1
1	121	18	24	12.69999981	15.89999962	1
1	121	14	20	12.19999981	16.79999924	1
1	121	16	22	9.300000191	12.10000038	1
1	121	18	24	6.5	8.199999809	1
1	121	13	19	11	15.69999981	1
1	121	13	19	7.199999809	13.10000038	1
1	121	16	22	10.5	13.80000019	1
1	121	7	13	6.5	13.80000019	1
1	121	20	26	15	18.20000076	1
1	121	12	18	7.300000191	10.80000019	1
1	121	8	14	6	11.80000019	1
1	121	13	19	10.89999962	15.5	1
1	121	15	21	9.5	12.80000019	1
1	121	18	24	6	7.599999905	1
1	121	15	21	12.10000038	16.20000076	1
1	121	17	23	10.60000038	13.5	1
1	121	14	20	7	9.699999809	1
1	121	13	19	11	14.69999981	1
1	121	16	22	8.100000381	10.60000038	1
1	121	13	19	7.800000191	11.19999981	1
1	121	14	20	9.899999619	13.69999981	1
1	121	10	16	8.100000381	13.30000019	1
1	121	13	19	7.800000191	11.19999981	1
1	121	10	16	8.100000381	13.30000019	1
1	121	18	24	8.699999809	10.89999962	1
1	121	10	16	7.800000191	13	1
1	121	13	19	7.5	10.80000019	1
1	121	8	14	7.400000095	14.39999962	1
1	121	15	21	6.699999809	13.39999962	1
1	121	13	19	7.599999905	10.89999962	1
1	121	12	18	9.699999809	14.30000019	1
1	121	17	23	5.5	7.099999905	1
1	121	11	17	8.100000381	12.69999981	1
1	121	6	12	2.5	5.800000191	1
1	121	13	19	8.100000381	11.5	1
1	121	14	20	10.69999981	14.69999981	1
1	121	18	24	11.5	14.39999962	1
1	121	15	21	8.699999809	11.60000038	1
1	121	6	12	3	7	1
1	121	18	24	11.89999962	17	1
1	121	14	20	10	12.80000019	1
1	121	15	21	6.5	8.899999619	1
1	121	6	12	2.799999952	6.5	1
1	121	13	19	7.900000095	11.30000019	1
1	121	13	19	8.300000191	11.80000019	1
1	121	10	16	9.100000381	15	1
1	121	10	16	9.800000191	16.20000076	1
1	121	13	19	10.19999981	14.69999981	1
1	121	12	18	10.39999962	15.5	1
1	121	14	20	8	11.10000038	1
1	121	7	13	3.5	8.899999619	1
1	121	15	21	8.600000381	11.5	1
1	121	6	12	1.5	3.5	1
1	121	9	15	3.5	6.300000191	1
1	121	18	24	12.60000038	15.80000019	1
1	121	9	15	9	16	1
1	121	16	22	11	14.60000038	1
1	121	15	21	10.39999962	13.89999962	1
1	121	14	20	9.100000381	12.5	1
1	121	20	26	13	15.80000019	1
1	121	10	16	7.800000191	13	1
1	121	15	21	6.400000095	8.800000191	1
1	121	11	17	9.600000381	15	1
1	121	8	14	3.5	6.900000095	1
1	121	8	14	5.300000191	10.39999962	1
1	121	17	23	13.5	17.29999924	1
1	121	7	13	3.5	7.5	1
1	121	20	26	15	18.20000076	1
1	121	15	21	8.399999619	11.19999981	1
1	121	13	19	8.800000191	12.69999981	1
1	121	6	12	3.099999905	7.199999809	1
1	121	14	20	8.199999809	11.30000019	1
1	121	15	21	9.899999619	11.39999962	1
1	121	11	17	9.300000191	14.5	1
1	121	12	18	8.399999619	14.19999981	1
1	121	17	23	8.399999619	10.69999981	1
1	121	12	18	10	14.80000019	1
1	121	19	25	10.10000038	12.5	1
1	121	16	22	12.39999962	16.20000076	1
1	121	18	24	7	8.800000191	1
1	121	18	24	12.80000019	16.10000038	1
1	121	6	12	3.599999905	8.300000191	1
1	121	13	19	12	17.10000038	1
1	121	12	18	13.10000038	19.39999962	1
1	121	15	21	9	12.10000038	1
1	121	4	10	2.200000048	5.900000095	1
1	121	14	20	8.100000381	15.39999962	1
1	121	12	18	10	14.80000019	1
1	121	15	21	12.60000038	16.89999962	1
1	121	18	24	11.89999962	15	1
1	121	20	26	13	15.80000019	1
1	121	18	24	19.39999962	24.29999924	1
1	121	10	16	7.199999809	11.80000019	1
1	121	8	14	7.800000191	15.10000038	1
1	121	13	19	9	12.89999962	1
1	121	19	25	16.29999924	20.10000038	1
1	121	15	21	13.39999962	17.89999962	1
1	121	9	15	7.400000095	11.80000019	1
1	121	15	21	8.600000381	11.5	1
1	121	15	21	8	10.69999981	1
1	121	13	19	7.400000095	10.69999981	1
1	121	11	17	8	9.800000191	1
1	121	17	23	10.89999962	14	1
1	121	11	17	5.699999809	9	1
1	121	14	20	9.5	13.10000038	1
1	121	6	12	3.5	8.199999809	1
1	121	14	20	6.699999809	9.199999809	1
1	121	15	21	11.30000019	14.89999962	1
1	121	10	16	9	14.80000019	1
1	121	7	13	5.599999905	11.89999962	1
1	121	15	21	7.900000095	10.60000038	1
1	121	17	23	9	12	1
1	121	14	20	14	19.29999924	1
1	121	9	15	5.199999809	9.300000191	1
1	121	16	22	9	11.80000019	1
1	121	15	21	12	16	1
1	121	9	15	7.5	13.30000019	1
1	121	15	21	8.100000381	10.89999962	1
1	121	14	20	10.30000019	14.19999981	1
1	121	6	12	4.5	10.19999981	1
1	121	10	16	7	11.60000038	1
1	121	12	18	11.60000038	13.60000038	1
1	121	19	25	14	17.29999924	1
1	121	10	16	9.5	15.69999981	1
1	121	14	20	7.5	10.30000019	1
1	121	6	12	5.5	12.60000038	1
1	121	12	18	11.5	17.10000038	1
1	121	10	16	6	9.199999809	1
1	121	13	19	10.60000038	15.10000038	1
1	121	15	21	9.399999619	13	1
1	121	9	15	6	9.800000191	1
1	121	17	23	13	16.60000038	1
1	121	14	20	13.10000038	18.10000038	1
1	121	15	21	11.30000019	15.19999981	1
1	121	9	15	6.5	11.69999981	1
1	121	9	15	6.699999809	11.89999962	1
1	121	12	18	6.5	9.600000381	1
1	121	19	25	11.69999981	14.39999962	1
1	121	17	23	8.600000381	11	1
1	121	7	13	6.300000191	13.30000019	1
1	121	20	26	7.900000095	9.699999809	1
1	121	15	21	7.300000191	9.800000191	1
1	121	7	13	6	12.69999981	1
1	121	12	18	13.19999981	19.70000076	1
1	121	6	12	3.099999905	7.199999809	1
1	121	20	26	11.89999962	14.5	1
1	121	15	21	11.60000038	15.5	1
1	121	14	20	11.10000038	15.30000019	1
1	121	15	21	6.599999905	8.899999619	1
1	121	15	21	10	13.60000038	1
1	121	12	18	9.300000191	13.80000019	1
1	121	18	24	12.60000038	15.80000019	1
1	121	14	20	9	12.39999962	1
1	121	7	13	2.599999905	8.899999619	1
1	121	16	22	9	11.80000019	1
1	121	15	21	6.5	8.699999809	1
1	121	16	22	11.5	14.89999962	1
1	121	14	20	12.30000019	16.89999962	1
1	121	18	24	12.5	15.69999981	1
1	121	12	18	7.5	13.39999962	1
1	121	18	24	8.5	10.69999981	1
1	121	18	24	11.39999962	14.30000019	1
1	121	7	13	3	6.400000095	1
1	121	15	21	8.199999809	11	1
1	121	11	17	12.5	19.5	1
1	121	14	20	11.80000019	14.30000019	1
1	121	16	22	10.30000019	13.5	1
1	121	13	19	12.60000038	17.89999962	1
1	121	13	19	8.199999809	11.60000038	1
1	121	6	12	3.5	8.199999809	1
1	121	14	20	10.80000019	14.10000038	1
1	121	9	15	7.900000095	14	1
1	121	15	21	8.600000381	11.5	1
1	121	18	24	7	8.800000191	1
1	121	10	16	8.300000191	13.69999981	1
1	121	12	18	9	13.5	1
1	121	6	12	3.400000095	8	1
1	121	18	24	9.5	11.89999962	1
1	121	8	14	7.699999809	15	1
1	121	15	21	11	14.80000019	1
1	121	10	16	8.300000191	13.69999981	1
1	121	18	24	11	13.80000019	1
1	121	18	24	10.69999981	13.39999962	1
1	121	20	26	11.5	14	1
1	121	10	16	6.5	10.10000038	1
1	121	13	19	10.30000019	14.80000019	1
1	121	6	12	5.199999809	12	1
1	121	7	13	6.400000095	13.60000038	1
1	121	20	26	16.70000076	20.29999924	1
1	121	6	12	2	4.699999809	1
1	121	9	15	5.199999809	9.300000191	1
1	121	17	23	10.30000019	13.10000038	1
1	121	13	19	10.10000038	14.39999962	1
1	121	14	20	7.300000191	10.10000038	1
1	121	15	21	11.80000019	15.80000019	1
1	121	12	18	9.100000381	13.60000038	1
1	121	16	22	13.30000019	17.29999924	1
1	121	8	14	3	6.199999809	1
1	121	12	18	8.699999809	12.89999962	1
1	121	18	24	10.60000038	13.30000019	1
1	121	7	13	3.5	6.900000095	1
1	121	7	13	4.199999809	10.19999981	1
1	121	15	21	12.10000038	16.29999924	1
1	121	7	13	4.599999905	9.899999619	1
1	121	15	21	11.69999981	15.60000038	1
1	121	10	16	9	14.80000019	1
1	121	19	25	9.5	11.69999981	1
1	121	16	22	7.5	9.800000191	1
1	121	7	13	4.699999809	10.10000038	1
1	121	15	21	9.600000381	12.89999962	1
1	121	15	21	11.69999981	14.60000038	1
1	121	8	14	5.5	10.69999981	1
1	121	11	17	9.600000381	15	1
1	121	20	26	7.199999809	8.800000191	1
1	121	6	12	5.199999809	12	1
1	121	11	17	5	7.800000191	1
1	121	9	15	7.5	13.30000019	1
1	121	9	15	6	10.60000038	1
1	121	13	19	10.5	15	1
1	121	16	22	12	16.20000076	1
1	121	14	20	7.400000095	10.19999981	1
1	121	15	21	9.300000191	12.5	1
1	121	3	9	1.600000024	4.400000095	1
1	121	8	14	5.5	10.69999981	1
1	121	17	23	9.100000381	11.60000038	1
1	121	13	19	11.80000019	16.5	1
1	121	20	26	12	14.60000038	1
1	121	12	18	8.600000381	12.80000019	1
1	121	14	20	12.80000019	17.60000038	1
1	121	12	18	7.400000095	10.89999962	1
1	121	11	17	5.199999809	8.100000381	1
1	121	14	20	11	14.10000038	1
1	121	13	19	10.5	15	1
1	121	8	14	6.699999809	13.10000038	1
1	121	13	19	9.199999809	13.10000038	1
1	121	18	24	9.199999809	11.60000038	1
1	121	15	21	6.599999905	8.899999619	1
1	121	15	21	7.900000095	10.60000038	1
1	121	7	13	5	10.5	1
1	121	13	19	8.899999619	13	1
1	121	16	22	12	15.60000038	1
1	121	10	16	9.5	15.69999981	1
1	121	6	12	3.5	6.199999809	1
1	121	13	19	11	15.69999981	1
1	121	15	21	9.399999619	14.89999962	1
1	121	13	19	9.100000381	13	1
1	121	9	15	9	16	1
1	121	15	21	8.800000191	11.69999981	1
1	121	20	26	14.5	17.70000076	1
1	121	15	21	14	18	1
1	121	14	20	11.60000038	16.10000038	1
1	121	11	17	7.800000191	12.30000019	1
1	121	6	12	5	11.39999962	1
1	121	20	26	14.39999962	20.39999962	1
1	121	14	20	8.199999809	11.39999962	1
1	121	19	25	12.69999981	15.60000038	1
1	121	20	26	13.80000019	16.70000076	1
1	121	9	15	5.800000191	10.39999962	1
1	121	12	18	12.80000019	19	1
1	121	7	13	7.900000095	11.5	1
1	121	17	23	9.100000381	11.60000038	1
1	121	17	23	8	10.19999981	1
1	121	6	12	2.799999952	5.5	1
1	121	13	19	11.89999962	17	1
1	121	14	20	5.300000191	7.400000095	1
1	121	13	19	7.599999905	10.60000038	1
1	121	12	18	10.80000019	15.89999962	1
1	121	13	19	9.199999809	13.10000038	1
1	121	10	16	7.5	12.39999962	1
1	121	12	18	11.39999962	17	1
1	121	18	24	8.5	10.69999981	1
1	121	16	22	9.800000191	12.69999981	1
1	121	14	20	9.199999809	12.60000038	1
1	121	13	19	9.300000191	13.30000019	1
1	121	9	15	5	9	1
1	121	20	26	11.10000038	13.5	1
1	121	6	12	3.5	9.600000381	1
1	121	13	19	8	11.39999962	1
1	121	10	16	7.699999809	12.39999962	1
1	121	15	21	8.800000191	12.5	1
1	121	11	17	8.5	13.10000038	1
1	121	14	20	8.800000191	13	1
1	121	20	26	8.199999809	10	1
1	121	14	20	11	15.19999981	1
1	121	15	21	8.699999809	11.60000038	1
1	121	16	22	12.39999962	16.20000076	1
1	121	16	22	10.5	13.80000019	1
1	121	16	22	11.80000019	15.39999962	1
1	121	20	26	11.60000038	14.10000038	1
1	121	12	18	13	19.20000076	1
1	121	18	24	15.5	19.39999962	1
1	121	9	15	8	14.39999962	1
1	121	14	20	7.5	10.30000019	1
1	121	13	19	8	11.39999962	1
1	121	14	20	8.899999619	12.5	1
1	121	14	20	8	11.10000038	1
1	121	14	20	12.10000038	16.70000076	1
1	121	20	26	16.5	20.10000038	1
1	121	3	9	1.700000048	4.5	1
1	121	11	17	8	14.39999962	1
1	121	15	21	9.699999809	13	1
1	121	14	20	8.600000381	11.89999962	1
1	121	13	19	13.5	19.29999924	1
1	121	14	20	8.399999619	11.5	1
1	121	9	15	6.5	11	1
1	121	7	13	6.300000191	13.30000019	1
1	121	16	22	10.19999981	13.39999962	1
1	121	8	14	8.300000191	14.10000038	1
1	121	18	24	9.600000381	12	1
1	121	13	19	10.60000038	15.10000038	1
1	121	20	26	13.89999962	16.89999962	1
1	121	15	21	12.30000019	16.5	1
1	121	10	16	4.5	6.900000095	1
1	121	3	9	1.700000048	4.5	1
1	121	12	18	7.800000191	11.69999981	1
1	121	14	20	8.100000381	11.19999981	1
1	121	17	23	9.899999619	12.69999981	1
1	121	7	13	4.199999809	9	1
1	121	11	17	6	9.399999619	1
1	121	16	22	12	15.60000038	1
1	121	10	16	7	10.80000019	1
1	121	17	23	9	12	1
1	121	13	19	13.10000038	18.70000076	1
1	121	18	24	6.800000191	8.600000381	1
1	121	12	18	7.5	11.10000038	1
1	121	7	13	2.900000095	6.300000191	1
1	121	13	19	7	9.899999619	1
1	121	15	21	11.30000019	15.19999981	1
1	121	13	19	10.5	15	1
1	121	15	21	10.19999981	13.10000038	1
1	121	10	16	6.599999905	11	1
1	121	12	18	8.399999619	12.19999981	1
1	121	7	13	4.300000191	9.100000381	1
1	121	10	16	5.5	9	1
1	121	12	18	10.5	15.60000038	1
1	121	7	13	4.699999809	10.10000038	1
1	121	12	18	6	8.899999619	1
1	121	18	24	12.19999981	15.5	1
1	121	6	12	2	4.699999809	1
1	121	7	13	5.300000191	10.30000019	1
1	121	15	21	9	12.10000038	1
1	121	17	23	11	14.60000038	1
1	121	18	24	9.5	12.30000019	1
1	121	11	17	9.300000191	14.5	1
1	121	14	20	10.30000019	14.19999981	1
1	121	20	26	7.5	9.199999809	1
1	121	8	14	3	5.900000095	1
1	121	12	18	7.5	10.60000038	1
1	121	15	21	14.39999962	19.29999924	1
1	121	13	19	8.399999619	11.89999962	1
1	121	12	18	9.199999809	13.69999981	1
1	121	15	21	6.099999905	8.199999809	1
1	121	9	15	6.5	11.69999981	1
1	121	20	26	8.800000191	10.69999981	1
1	121	7	13	6	9.899999619	1
1	121	7	13	6.400000095	13.60000038	1
1	121	8	14	7	13.60000038	1
1	121	11	17	7	11	1
1	121	12	18	9.300000191	13.80000019	1
1	121	16	22	10.60000038	13.89999962	1
1	121	16	22	11.69999981	13.5	1
1	121	18	24	13	15.69999981	1
1	121	17	23	12.80000019	16.39999962	1
1	121	13	19	8.5	12.10000038	1
1	121	4	10	1.600000024	4.300000191	1
1	121	11	17	10.30000019	16.10000038	1
1	121	11	17	7	11	1
1	121	7	13	4.300000191	9.100000381	1
1	121	11	17	6.5	10	1
1	121	7	13	6	12.69999981	1
1	121	20	26	12.60000038	15.30000019	1
1	121	6	12	5.400000095	12.39999962	1
1	121	7	13	6.300000191	13.30000019	1
1	121	5	11	2.400000095	6	1
1	121	13	19	9.5	14	1
1	121	16	22	13.19999981	17.20000076	1
1	121	13	19	11.80000019	16.89999962	1
1	121	6	12	2.400000095	5.599999905	1
1	121	13	19	8.600000381	12.30000019	1
1	121	10	16	7.300000191	12	1
1	121	17	23	12.60000038	16	1
1	121	12	18	8.600000381	12.80000019	1
1	121	18	24	11	13.80000019	1
1	121	13	19	7.400000095	10.39999962	1
1	121	16	22	12.89999962	16.79999924	1
1	121	14	20	14.10000038	19.39999962	1
1	121	20	26	9	11.39999962	1
1	121	16	22	9.5	12.39999962	1
1	121	13	19	9.199999809	13.19999981	1
1	121	11	17	9.100000381	14.19999981	1
1	121	15	21	8.5	11.39999962	1
1	121	10	16	6.800000191	11.30000019	1
1	121	15	21	12.5	16.70000076	1
1	121	16	22	8.5	11.10000038	1
1	121	14	20	14.80000019	20.39999962	1
1	121	17	23	8.899999619	11.39999962	1
1	121	13	19	10.5	15	1
1	121	20	26	15	18.20000076	1
1	121	13	19	10	14.19999981	1
1	121	15	21	10.30000019	13.69999981	1
1	121	13	19	11.10000038	15.80000019	1
1	121	12	18	8.699999809	12.89999962	1
1	121	9	15	6.5	11.69999981	1
1	121	13	19	6.800000191	9.699999809	1
1	121	6	12	3.599999905	8.300000191	1
1	121	13	19	8.899999619	12.80000019	1
1	121	7	13	7.5	13.19999981	1
1	121	18	24	14.10000038	17.70000076	1
1	121	14	20	6.099999905	13	1
1	121	18	24	12.39999962	15.60000038	1
1	121	7	13	2	4.300000191	1
1	121	6	12	2.5	5.800000191	1
1	121	8	14	6.300000191	12.19999981	1
1	121	12	18	6.199999809	9.199999809	1
1	121	9	15	8.100000381	14.5	1
1	121	17	23	9.399999619	12	1
1	121	19	25	9.699999809	12	1
1	121	15	21	11.10000038	13.69999981	1
1	121	10	16	7.199999809	12.60000038	1
1	121	11	17	10.30000019	16.10000038	1
1	121	10	16	8.399999619	13.89999962	1
1	121	14	20	10.89999962	15	1
1	121	20	26	13.10000038	15.89999962	1
1	121	14	20	9.899999619	13.69999981	1
1	121	12	18	9	13.80000019	1
1	121	12	18	8.399999619	12.39999962	1
1	121	17	23	12.69999981	16.10000038	1
1	121	12	18	8.199999809	12.19999981	1
1	121	14	20	10.39999962	14.30000019	1
1	121	14	20	9.300000191	12.80000019	1
1	121	7	13	3.5	6.800000191	1
1	121	20	26	12.89999962	15.60000038	1
1	121	7	13	4	8.600000381	1
1	121	6	12	4.5	10.19999981	1
1	121	18	24	12	15.10000038	1
1	121	19	25	9.300000191	11.5	1
1	121	11	17	8.699999809	14.69999981	1
1	121	11	17	9	13.39999962	1
1	121	16	22	13	16.89999962	1
1	121	18	24	11.80000019	14.80000019	1
1	121	12	18	8.5	12.5	1
1	121	9	15	7	12.5	1
1	121	10	16	7.599999905	12.60000038	1
1	121	6	12	5.400000095	12.39999962	1
1	121	13	19	8.600000381	12.30000019	1
1	121	12	18	9	13.5	1
1	121	11	17	9.199999809	14.39999962	1
1	121	11	17	10.30000019	16.10000038	1
1	121	12	18	5.599999905	8.399999619	1
1	121	19	25	10.5	13	1
1	121	13	19	7.199999809	10.19999981	1
1	121	12	18	8.5	12.5	1
1	121	13	19	10	14.19999981	1
1	121	12	18	8.699999809	12.89999962	1
1	121	16	22	10.19999981	13.39999962	1
1	121	18	24	9.699999809	12.69999981	1
1	121	6	12	4.099999905	9.5	1
1	121	17	23	7	9.399999619	1
1	121	17	23	11	14.10000038	1
1	121	15	21	13.5	16.10000038	1
1	121	7	13	4.5	9.399999619	1
1	121	16	22	9.399999619	12.30000019	1
1	121	20	26	11.69999981	14.30000019	1
1	121	9	15	5	9	1
1	121	12	18	11	16	1
1	121	16	22	8.300000191	10.80000019	1
1	121	19	25	12.39999962	15.19999981	1
1	121	8	14	2.099999905	3.900000095	1
1	121	8	14	6.800000191	13.19999981	1
1	121	10	16	6.5	10.69999981	1
1	121	18	24	11.80000019	14.80000019	1
1	121	17	23	9	11.5	1
1	121	13	19	9.600000381	13.60000038	1
1	121	9	15	7.400000095	13.19999981	1
1	121	16	22	10.30000019	13.5	1
1	121	2	8	1	2.799999952	1
1	121	16	22	8.100000381	10.60000038	1
1	121	13	19	7.199999809	10.30000019	1
1	121	17	23	9.5	12.19999981	1
1	121	14	20	12	16.5	1
1	121	4	10	1.200000048	3	1
1	121	14	20	15.60000038	21.5	1
1	121	14	20	10.80000019	15.89999962	1
1	121	13	19	6.5	9.300000191	1
1	121	20	26	11	13.39999962	1
1	121	19	25	13.5	16.70000076	1
1	121	7	13	4.599999905	9.899999619	1
1	121	17	23	12	15.30000019	1
1	121	19	25	8	9.800000191	1
1	121	8	14	6.599999905	12.89999962	1
1	121	15	21	9.699999809	13	1
1	121	7	13	5.099999905	10.80000019	1
1	121	10	16	6.300000191	10.69999981	1
1	121	6	12	3	7	1
1	121	6	12	3.799999952	8.600000381	1
1	121	19	25	9.199999809	11.30000019	1
1	121	12	18	8.199999809	12.19999981	1
1	121	13	19	8.699999809	12.39999962	1
1	121	11	17	8.399999619	13	1
1	121	11	17	9	11.39999962	1
1	121	3	9	1.200000048	3.099999905	1
1	121	12	18	10.10000038	15.10000038	1
1	121	10	16	7.599999905	11.89999962	1
1	121	10	16	10.10000038	16.79999924	1
1	121	12	18	9.300000191	13.80000019	1
1	121	11	17	8.300000191	13.30000019	1
1	121	7	13	3.5	7.5	1
1	121	15	21	10.60000038	14.19999981	1
1	121	20	26	15.30000019	18.60000038	1
1	121	18	24	9.5	11.89999962	1
1	121	18	24	12.80000019	16.10000038	1
1	121	13	19	9.600000381	13.60000038	1
1	121	12	18	6	10.10000038	1
1	121	6	12	2.700000048	6.099999905	1
1	121	11	17	8.5	13.10000038	1
1	121	12	18	8.800000191	13	1
1	121	15	21	10.89999962	14.69999981	1
1	121	7	13	5.5	11.60000038	1
1	121	11	17	9.600000381	15	1
1	121	16	22	13.39999962	17.5	1
1	121	13	19	9.800000191	14	1
1	121	8	14	2.5	8.5	1
1	121	9	15	6.5	11.69999981	1
1	121	13	19	9.800000191	13.60000038	1
1	121	15	21	7.300000191	9.800000191	1
1	121	15	21	9	12.10000038	1
1	121	16	22	8.399999619	15.10000038	1
1	121	14	20	9.899999619	15.5	1
1	121	12	18	10.30000019	15.39999962	1
1	121	20	26	8.5	10.30000019	1
1	121	10	16	6.800000191	11.30000019	1
1	121	13	19	9.5	13.5	1
1	121	14	20	13.5	18.60000038	1
1	121	15	21	5.800000191	7.699999809	1
1	121	12	18	8.5	12.39999962	1
1	121	20	26	14	17	1
1	121	13	19	9.100000381	14.19999981	1
1	121	16	22	12.10000038	15.89999962	1
1	121	8	14	6.900000095	13.60000038	1
1	121	13	19	10.89999962	14.80000019	1
1	121	20	26	13.5	16.29999924	1
1	121	12	18	10.5	15.60000038	1
1	121	11	17	11.19999981	17.39999962	1
1	121	8	14	6	11.80000019	1
1	121	18	24	8.800000191	11	1
1	121	12	18	7.400000095	10.89999962	1
1	121	7	13	3.700000048	7.900000095	1
1	121	13	19	9.899999619	14.10000038	1
1	121	13	19	8.600000381	12.30000019	1
1	121	16	22	13.19999981	17.20000076	1
1	121	17	23	10.60000038	13.5	1
1	121	20	26	16.39999962	19.89999962	1
1	121	8	14	5.400000095	10.60000038	1
1	121	10	16	6	11	1
1	121	17	23	9	12	1
1	121	8	14	7	13.60000038	1
1	121	18	24	12.19999981	15.39999962	1
1	121	18	24	13	16.29999924	1
1	121	13	19	9.399999619	13.39999962	1
1	121	8	14	6.900000095	13.5	1
1	121	12	18	6.5	9.5	1
1	121	13	19	10	14.19999981	1
1	121	19	25	16	19.79999924	1
1	121	10	16	8.5	14.19999981	1
1	121	17	23	10.39999962	13.39999962	1
1	121	13	19	8	11.60000038	1
1	121	16	22	9.800000191	12.69999981	1
1	121	15	21	9.5	12.80000019	1
1	121	18	24	9.399999619	11.80000019	1
1	121	12	18	8.300000191	12.30000019	1
1	121	14	20	9.5	13.10000038	1
1	121	13	19	8.899999619	12.60000038	1
1	121	16	22	11	18.20000076	1
1	121	12	18	10	14.80000019	1
1	121	20	26	12.30000019	14.89999962	1
1	121	15	21	7.800000191	10.5	1
1	121	11	17	8.899999619	14	1
1	121	13	19	8.100000381	11.5	1
1	121	13	19	11.5	16.5	1
1	121	3	9	1.100000024	3	1
1	121	19	25	11.60000038	14.30000019	1
1	121	10	16	8	13.19999981	1
1	121	6	12	4	9.300000191	1
1	121	11	17	9.699999809	15.10000038	1
1	121	14	20	12.39999962	17.10000038	1
1	121	20	26	7.699999809	9.399999619	1
1	121	13	19	12.19999981	17.39999962	1
1	121	17	23	12.30000019	15.69999981	1
1	121	11	17	11.80000019	18.29999924	1
1	121	13	19	11.69999981	16.79999924	1
1	121	16	22	14.5	19	1
1	121	13	19	9.199999809	13.10000038	1
1	121	16	22	13.5	17.60000038	1
1	121	19	25	14.5	17.79999924	1
1	121	13	19	10.80000019	15.39999962	1
1	121	14	20	8.100000381	11.19999981	1
1	121	10	16	6	10	1
1	121	16	22	12.30000019	16.10000038	1
1	121	15	21	5.800000191	7.699999809	1
1	121	17	23	10.69999981	13.60000038	1
1	121	19	25	11.5	14.19999981	1
1	121	15	21	6.5	8.699999809	1
1	121	20	26	10.19999981	12.39999962	1
1	121	13	19	8.699999809	12.60000038	1
1	121	20	26	17.20000076	21	1
1	121	10	16	7.400000095	12.19999981	1
1	121	12	18	8	11.89999962	1
1	121	13	19	11.80000019	16.89999962	1
1	121	19	25	16.20000076	20	1
1	121	20	26	14.39999962	17.60000038	1
1	121	4	10	1.5	3.799999952	1
1	121	15	21	11.80000019	15.80000019	1
1	121	14	20	10.39999962	14.30000019	1
1	121	9	15	3.799999952	6.800000191	1
1	121	20	26	18.39999962	22.29999924	1
1	121	7	13	6.5	13.80000019	1
1	121	11	17	8.100000381	13.89999962	1
1	121	13	19	7.199999809	10.30000019	1
1	121	17	23	13	16.60000038	1
1	121	9	15	9.5	16.89999962	1
1	121	19	25	16.20000076	20	1
1	121	14	20	5.800000191	8	1
1	121	15	21	9	12.10000038	1
1	121	12	18	12.10000038	18	1
1	121	6	12	3.5	8.199999809	1
1	121	13	19	10.5	15	1
1	121	7	13	5.800000191	12.19999981	1
1	121	14	20	10	13.89999962	1
1	121	14	20	10	13.89999962	1
1	121	8	14	5.900000095	11.5	1
1	121	12	18	9.100000381	13.60000038	1
1	121	10	16	6.5	10.69999981	1
1	121	15	21	10.80000019	14.39999962	1
1	121	16	22	8.800000191	11.5	1
1	121	6	12	5	11.39999962	1
1	121	14	20	9.699999809	13.39999962	1
1	121	13	19	10.19999981	13.5	1
1	121	18	24	11	14	1
1	121	11	17	8.100000381	12.30000019	1
1	121	13	19	9.399999619	13.69999981	1
1	121	13	19	8.100000381	11.5	1
1	121	18	24	15.89999962	19.89999962	1
1	121	15	21	11.5	16.60000038	1
1	121	14	20	10.89999962	15	1
1	121	7	13	6	12.69999981	1
1	121	15	21	6.5	8.699999809	1
1	121	6	12	2.299999952	4.099999905	1
1	121	12	18	8.5	12.5	1
1	121	20	26	13.39999962	16.20000076	1
1	121	8	14	6.199999809	13.5	1
1	121	19	25	14	17.29999924	1
1	121	6	12	2.799999952	7	1
1	121	12	18	8.699999809	12.89999962	1
1	121	14	20	11	15.19999981	1
1	121	6	12	5	11.39999962	1
1	121	12	18	9.600000381	14.19999981	1
1	121	14	20	12	16.5	1
1	121	11	17	6.300000191	9.800000191	1
1	121	10	16	6.199999809	10.19999981	1
1	121	14	20	9.100000381	12.5	1
1	121	12	18	8.5	12.5	1
1	121	14	20	10.30000019	14.19999981	1
1	121	15	21	9.300000191	12.5	1
1	121	15	21	11.80000019	15.80000019	1
1	121	14	20	9.699999809	13.39999962	1
1	121	14	20	10	13.89999962	1
1	121	9	15	6.900000095	12.19999981	1
1	121	18	24	11.19999981	14	1
1	121	9	15	6.5	11.69999981	1
1	121	19	25	10.89999962	13.5	1
1	121	8	14	6.900000095	13.5	1
1	121	18	24	13.10000038	16.39999962	1
1	121	8	14	5.5	10.69999981	1
1	121	6	12	5	11.39999962	1
1	121	20	26	11.5	14	1
1	121	17	23	13	16.60000038	1
1	121	16	22	10.80000019	14.10000038	1
1	121	17	23	6.699999809	8.5	1
1	121	18	24	7	8.800000191	1
1	121	7	13	5.5	11.60000038	1
1	121	15	21	8.399999619	11.19999981	1
1	121	8	14	7.699999809	15	1
1	121	13	19	9.300000191	13.30000019	1
1	121	14	20	7.800000191	10.80000019	1
1	121	16	22	11.30000019	14.69999981	1
1	121	9	15	8	14.39999962	1
1	121	20	26	11.69999981	14.30000019	1
1	121	17	23	10.10000038	12.19999981	1
1	121	12	18	9.300000191	15.30000019	1
1	121	15	21	10.80000019	14.39999962	1
1	121	9	15	9	16	1
1	121	8	14	5	9.699999809	1
1	121	13	19	10.80000019	14.30000019	1
1	121	12	18	10	14.80000019	1
1	121	11	17	8.300000191	12.89999962	1
1	121	12	18	7.599999905	11.30000019	1
1	121	13	19	10.80000019	15.39999962	1
1	121	14	20	9.5	13.10000038	1
1	121	15	21	13.10000038	17.60000038	1
1	121	10	16	12.39999962	18.20000076	1
1	121	8	14	4.5	8.699999809	1
1	121	13	19	11.69999981	16.79999924	1
1	121	8	14	5.599999905	10.89999962	1
1	121	18	24	11.10000038	13.89999962	1
1	121	16	22	11	14.39999962	1
1	121	20	26	10.5	12.80000019	1
1	121	13	19	12.60000038	17.89999962	1
1	121	14	20	10.89999962	15	1
1	121	14	20	9.5	13.10000038	1
1	121	9	15	7.5	9	1
1	121	18	24	11.39999962	14.30000019	1
1	121	16	22	13.19999981	17.20000076	1
1	121	9	15	4	7	1
1	121	18	24	6.800000191	8.600000381	1
1	121	17	23	8.699999809	11.10000038	1
1	121	13	19	7	10	1
1	121	15	21	6	8.399999619	1
1	121	14	20	8	11.10000038	1
1	121	12	18	5.5	7.900000095	1
1	121	10	16	7.699999809	12.80000019	1
1	121	17	23	13	16.60000038	1
1	121	15	21	8.5	14.69999981	1
1	121	7	13	4.5	9.399999619	1
1	121	12	18	7.199999809	10.69999981	1
1	121	18	24	11.39999962	14.30000019	1
1	121	13	19	7.300000191	10.39999962	1
1	121	19	25	15.39999962	19	1
1	121	15	21	12.39999962	16.60000038	1
1	121	7	13	4.599999905	9.899999619	1
1	121	6	12	5.199999809	12	1
1	121	14	20	5.5	7.599999905	1
1	121	20	26	12.30000019	14.89999962	1
1	121	10	16	6	10	1
1	121	20	26	10.19999981	12.39999962	1
1	121	19	25	15.30000019	18.89999962	1
1	121	13	19	9.899999619	14.10000038	1
1	121	14	20	9	12.10000038	1
1	121	12	18	7.699999809	11.39999962	1
1	121	16	22	6.800000191	8.899999619	1
1	121	16	22	8.199999809	10.69999981	1
1	121	6	12	2.5	4.400000095	1
1	121	19	25	11.5	14.19999981	1
1	121	16	22	10.30000019	14.10000038	1
1	121	14	20	11.69999981	16.20000076	1
1	121	9	15	7.5	13.30000019	1
1	121	7	13	4.5	9.399999619	1
1	121	15	21	9.600000381	13.19999981	1
1	121	11	17	5	7.400000095	1
1	121	12	18	9.5	14.10000038	1
1	121	6	12	1.5	3.5	1
1	121	12	18	10.10000038	15.10000038	1
1	121	8	14	4.400000095	8.5	1
1	121	9	15	5.800000191	10.39999962	1
1	121	16	22	8.600000381	11.30000019	1
1	121	19	25	11.5	14.19999981	1
1	121	17	23	11	14.60000038	1
1	121	6	12	3.200000048	7.300000191	1
1	121	11	17	8.899999619	14	1
1	121	15	21	12	16	1
1	121	18	24	7	8.800000191	1
1	121	18	24	7	8.800000191	1
1	121	9	15	5.5	9.600000381	1
1	121	16	22	12	15.60000038	1
1	121	14	20	11.30000019	15.60000038	1
1	121	10	16	6.800000191	11.30000019	1
1	121	20	26	9	10.89999962	1
1	121	8	14	7	13.60000038	1
1	121	7	13	6.199999809	13.19999981	1
1	121	18	24	9.600000381	12.5	1
1	121	12	18	10	14.80000019	1
1	121	7	13	3.5	7.5	1
1	121	13	19	13.5	16.29999924	1
1	121	12	18	5.099999905	7.5	1
1	121	18	24	13.30000019	16.60000038	1
1	121	12	18	12	17.79999924	1
1	121	9	15	6.099999905	10.80000019	1
1	121	9	15	8.300000191	13.30000019	1
1	121	8	14	6.099999905	10.39999962	1
1	121	12	18	8.600000381	12.80000019	1
1	121	16	22	11.10000038	14.5	1
1	121	14	20	11.10000038	15.30000019	1
1	121	15	21	8.600000381	11.5	1
1	121	11	17	10.69999981	13	1
1	121	15	21	8.600000381	11.60000038	1
1	121	14	20	10.5	14.69999981	1
1	121	8	14	6.5	12.69999981	1
1	121	12	18	10.30000019	14.80000019	1
1	121	3	9	1.200000048	3.099999905	1
1	121	20	26	10	12.10000038	1
1	121	14	20	7.699999809	10.60000038	1
1	121	15	21	9	12	1
1	121	18	24	8.399999619	10.5	1
1	121	14	20	9.199999809	12.60000038	1
1	121	6	12	3	6.800000191	1
1	121	6	12	3.700000048	8.5	1
1	121	15	21	12	16	1
1	121	20	26	13.10000038	15.89999962	1
1	121	20	26	13.69999981	16.60000038	1
1	121	8	14	6.099999905	11.89999962	1
1	121	13	19	9.600000381	13.60000038	1
1	121	15	21	14.60000038	19.5	1
1	121	9	15	8.699999809	15.39999962	1
1	121	12	18	7.5	11.10000038	1
1	121	7	13	6.300000191	13.30000019	1
1	121	8	14	2.5	9.199999809	1
1	121	12	18	6.300000191	9.399999619	1
1	121	14	20	8.399999619	11.69999981	1
1	121	11	17	7	11	1
1	121	19	25	16.10000038	19.89999962	1
1	121	11	17	9.800000191	16.5	1
1	121	7	13	3.200000048	9.899999619	1
1	121	18	24	9	11.30000019	1
1	121	14	20	9.699999809	12	1
1	121	11	17	7.699999809	11.89999962	1
1	121	8	14	3	7.699999809	1
1	121	16	22	10.80000019	14.10000038	1
1	121	8	14	5.5	9.300000191	1
1	121	18	24	7.5	9.899999619	1
1	121	11	17	6.5	10	1
1	121	8	14	3.5	6.900000095	1
1	121	17	23	14.30000019	18.20000076	1
1	121	10	16	6.199999809	10.19999981	1
1	121	13	19	8.100000381	11.5	1
1	121	14	20	10	13.89999962	1
1	121	16	22	11.60000038	15.19999981	1
1	121	10	16	6.800000191	11.30000019	1
1	121	3	9	1.200000048	3.099999905	1
1	121	9	15	5	9	1
1	121	15	21	10.10000038	13.5	1
1	121	13	19	10.69999981	15.30000019	1
1	121	10	16	7	11.60000038	1
1	121	12	18	8.399999619	12.39999962	1
1	121	12	18	12.60000038	18.79999924	1
1	121	6	12	4	9.300000191	1
1	121	16	22	12.5	16.39999962	1
1	121	12	18	13.60000038	20.10000038	1
1	121	14	20	8.5	11.80000019	1
1	121	14	20	11.10000038	15.30000019	1
1	121	13	19	6.099999905	8.800000191	1
1	121	15	21	11.60000038	15.5	1
1	121	8	14	7	13.60000038	1
1	121	16	22	14.19999981	18.60000038	1
1	121	8	14	5.5	9.300000191	1
1	121	14	20	7.5	10.30000019	1
1	121	14	20	12.39999962	17.10000038	1
1	121	15	21	12.10000038	16.20000076	1
1	121	17	23	10.80000019	13.89999962	1
1	121	9	15	5.599999905	10	1
1	121	15	21	10	13.39999962	1
1	121	6	12	4.800000191	11.10000038	1
1	121	8	14	7.5	14.69999981	1
1	121	17	23	13.60000038	17.79999924	1
1	121	17	23	10.30000019	13.10000038	1
1	121	14	20	10.10000038	14	1
1	121	15	21	14.10000038	18.79999924	1
1	121	9	15	6	10.60000038	1
1	121	11	17	8.800000191	13.69999981	1
1	121	18	24	11.39999962	14.30000019	1
1	121	7	13	3.200000048	8.5	1
1	121	12	18	7.5	14.39999962	1
1	121	17	23	8.899999619	11.39999962	1
1	121	11	17	6.800000191	10.69999981	1
1	121	15	21	8	10.69999981	1
1	121	17	23	16.5	21	1
1	121	11	17	8.800000191	13	1
1	121	12	18	9	13.5	1
1	121	12	18	9.5	13.80000019	1
1	121	13	19	13.30000019	18.79999924	1
1	121	17	23	11.5	14.69999981	1
1	121	11	17	7.5	11.30000019	1
1	121	10	16	5.199999809	8.600000381	1
1	121	11	17	8.5	13.10000038	1
1	121	15	21	10.5	14.10000038	1
1	121	8	14	7.599999905	14.80000019	1
1	121	10	16	7	11.60000038	1
1	121	20	26	10	12.10000038	1
1	121	8	14	7.800000191	13.10000038	1
1	121	11	17	10.19999981	15.89999962	1
1	121	20	26	18	21.89999962	1
1	121	8	14	7.300000191	14.30000019	1
1	121	14	20	10	14.10000038	1
1	121	8	14	6.800000191	13.19999981	1
1	121	9	15	6.099999905	10.80000019	1
1	121	12	18	7.5	11.10000038	1
1	121	2	8	1	2.799999952	1
1	121	12	18	6.300000191	13.69999981	1
1	121	13	19	7.900000095	11.30000019	1
1	121	18	24	12	14.5	1
1	121	10	16	6.099999905	10.10000038	1
1	121	15	21	10	13.39999962	1
1	121	15	21	9.5	12.80000019	1
1	121	15	21	12.80000019	17.20000076	1
1	121	18	24	12	15.60000038	1
1	121	12	18	11	16.29999924	1
1	121	17	23	10.10000038	12.89999962	1
1	121	8	14	6.900000095	13.5	1
1	121	9	15	4	7	1
1	121	14	20	8.800000191	12.39999962	1
1	121	12	18	10.5	15.60000038	1
1	121	15	21	9.399999619	12.60000038	1
1	121	17	23	8.5	10.89999962	1
1	121	15	21	12.69999981	17	1
1	121	12	18	10.89999962	16.20000076	1
1	121	12	18	7	10.39999962	1
1	121	13	19	12.80000019	18.29999924	1
1	121	10	16	8.300000191	12.80000019	1
1	121	18	24	12.80000019	16.10000038	1
1	121	13	19	10.10000038	14.39999962	1
1	121	3	9	1.200000048	3.099999905	1
1	121	14	20	12	16.5	1
1	121	15	21	12.19999981	16.29999924	1
1	121	12	18	9.699999809	14.30000019	1
1	121	12	18	8.300000191	12.19999981	1
1	121	9	15	7.099999905	11.60000038	1
1	121	15	21	9	12	1
1	121	16	22	11.10000038	14.5	1
1	121	12	18	10.69999981	15.89999962	1
1	121	9	15	6.300000191	11.30000019	1
1	121	14	20	5.900000095	11.89999962	1
1	121	18	24	10	13	1
1	121	12	18	6.900000095	10.30000019	1
1	121	13	19	8	11.39999962	1
1	121	13	19	7.800000191	11.19999981	1
1	121	6	12	3.099999905	7.199999809	1
1	121	12	18	7.099999905	10.5	1
1	121	16	22	7	9.199999809	1
1	121	12	18	8.100000381	12.10000038	1
1	121	7	13	6	12.69999981	1
1	121	3	9	1	2.799999952	1
1	121	11	17	9.300000191	14.5	1
1	121	14	20	9	12.39999962	1
1	121	7	13	5.800000191	12.19999981	1
1	121	20	26	8.300000191	10.10000038	1
1	121	12	18	10.10000038	15.10000038	1
1	121	12	18	10.19999981	15.30000019	1
1	121	15	21	11.60000038	15.5	1
1	121	13	19	10.89999962	15.5	1
1	121	16	22	10.10000038	13.19999981	1
1	121	6	12	4.599999905	10.69999981	1
1	121	18	24	13.89999962	17.5	1
1	121	15	21	8	11	1
1	121	9	15	5.5	9.600000381	1
1	121	17	23	8	10.19999981	1
1	121	13	19	6.5	9.300000191	1
1	121	12	18	7	10.39999962	1
1	121	12	18	8.199999809	12.19999981	1
1	121	6	12	5	11.39999962	1
1	121	9	15	8	14.39999962	1
1	121	13	19	12.5	17.79999924	1
1	121	19	25	13.89999962	17.10000038	1
1	121	6	12	2.700000048	6.099999905	1
1	121	15	21	11	14.80000019	1
1	121	15	21	10.19999981	13.60000038	1
1	121	14	20	9.800000191	13.60000038	1
1	121	13	19	4.900000095	7.099999905	1
1	121	11	17	8.800000191	13.69999981	1
1	121	18	24	10.30000019	12.89999962	1
1	121	9	15	8.199999809	13.39999962	1
1	121	19	25	15.5	19.10000038	1
1	121	12	18	9.100000381	13.60000038	1
1	121	20	26	16.39999962	19.89999962	1
1	121	9	15	5.699999809	10.30000019	1
1	121	8	14	7.300000191	14.30000019	1
1	121	3	9	1.200000048	3.099999905	1
1	121	15	21	10.5	17	1
1	121	10	16	5.900000095	9.899999619	1
1	121	16	22	12.5	16.39999962	1
1	121	10	16	8.800000191	14.60000038	1
1	121	12	18	9.699999809	14.30000019	1
1	121	18	24	10.5	13.19999981	1
1	121	15	21	9.800000191	14.30000019	1
1	121	13	19	6.300000191	9.800000191	1
1	121	13	19	10.5	15	1
1	121	14	20	8.800000191	12.10000038	1
1	121	18	24	13.69999981	17.10000038	1
1	121	9	15	6	10.60000038	1
1	121	16	22	8.100000381	10.60000038	1
1	121	15	21	9.199999809	12.30000019	1
1	121	6	12	3.599999905	8.300000191	1
1	121	15	21	7.400000095	9.899999619	1
1	121	10	16	7.599999905	12.60000038	1
1	121	8	14	7.199999809	14.10000038	1
1	121	12	18	7.400000095	10.89999962	1
1	121	17	23	10	13	1
1	121	8	14	6.099999905	11.89999962	1
1	121	17	23	11.80000019	15.10000038	1
1	121	9	15	6	10.60000038	1
1	121	9	15	9.5	16.89999962	1
1	121	3	9	1	2.799999952	1
1	121	6	12	3.5	8.199999809	1
1	121	15	21	10.60000038	14.19999981	1
1	121	9	15	7.099999905	10.30000019	1
1	121	7	13	6	12.69999981	1
1	121	6	12	2.799999952	9.100000381	1
1	121	8	14	4.599999905	8.300000191	1
1	121	19	25	10.39999962	12.80000019	1
1	121	15	21	12.60000038	16.89999962	1
1	121	15	21	12.89999962	17.39999962	1
1	121	12	18	5	7.400000095	1
1	121	7	13	5.199999809	12.5	1
1	121	10	16	9.100000381	15	1
1	121	11	17	9.5	14.80000019	1
1	121	11	17	5.900000095	9.300000191	1
1	121	10	16	6.300000191	10.39999962	1
1	121	10	16	3.200000048	5.400000095	1
1	121	8	14	6.300000191	12.19999981	1
1	121	15	21	12.39999962	16.60000038	1
1	121	15	21	11.5	15.39999962	1
1	121	14	20	5.800000191	8	1
1	121	17	23	7	9.399999619	1
1	121	12	18	7.300000191	10.80000019	1
1	121	14	20	9.300000191	12.89999962	1
1	121	18	24	12.69999981	15.89999962	1
1	121	17	23	12	15.30000019	1
1	121	6	12	2.700000048	6.099999905	1
1	121	16	22	9.699999809	12.60000038	1
1	121	14	20	9.600000381	13.19999981	1
1	121	14	20	8.5	11.80000019	1
1	121	6	12	3	7	1
1	121	20	26	13.5	16.29999924	1
1	121	10	16	7.5	12.39999962	1
1	121	14	20	9.800000191	13.60000038	1
1	121	13	19	10.5	15	1
1	121	15	21	10.5	14.10000038	1
1	121	14	20	10.80000019	14.80000019	1
1	121	18	24	9.300000191	11.69999981	1
1	121	6	12	1.799999952	4	1
1	121	20	26	13.5	15.89999962	1
1	121	13	19	9.399999619	13.39999962	1
1	121	14	20	8.300000191	11.5	1
1	121	14	20	8.199999809	11.30000019	1
1	121	8	14	2.5	4.300000191	1
1	121	18	24	8.100000381	10.19999981	1
1	121	3	9	1.299999952	3.299999952	1
1	121	13	19	8.399999619	14.10000038	1
1	121	10	16	9.100000381	16.20000076	1
1	121	6	12	3.099999905	7.199999809	1
1	121	14	20	6.199999809	8.600000381	1
1	121	10	16	4.099999905	6.900000095	1
1	121	11	17	8.5	13.10000038	1
1	121	11	17	11.19999981	17.39999962	1
1	121	14	20	10	13.89999962	1
1	121	6	12	3	7	1
1	121	15	21	8.600000381	11.5	1
1	121	9	15	6	9.899999619	1
1	121	13	19	10.39999962	14.89999962	1
1	121	12	18	6	8.899999619	1
1	121	2	8	1.5	3.900000095	1
1	121	6	12	3	6.800000191	1
1	121	11	17	6.400000095	9.899999619	1
1	121	12	18	9.699999809	16.10000038	1
1	121	18	24	12	15.10000038	1
1	121	20	26	12.60000038	15.30000019	1
1	121	14	20	8	11.10000038	1
1	121	19	25	16.79999924	20.70000076	1
1	121	10	16	5.699999809	9.5	1
1	121	14	20	7.5	10.30000019	1
1	121	7	13	6	12.69999981	1
1	121	15	21	9	12.10000038	1
1	121	15	21	9.300000191	12.5	1
1	121	14	20	7.5	10.30000019	1
1	121	12	18	7.099999905	10.5	1
1	121	11	17	9.100000381	14.19999981	1
1	121	10	16	6.5	10.69999981	1
1	121	16	22	12.60000038	16.5	1
1	121	17	23	10.89999962	14	1
1	121	11	17	9	14.10000038	1
1	121	10	16	9.399999619	15.5	1
1	121	9	15	5	9	1
1	121	17	23	11.19999981	14.39999962	1
1	121	8	14	4.199999809	8.300000191	1
1	121	11	17	8.199999809	12.80000019	1
1	121	12	18	7.900000095	11.80000019	1
1	121	7	13	2.599999905	5.5	1
1	121	15	21	8.100000381	11.10000038	1
1	121	17	23	12.19999981	15.60000038	1
1	121	13	19	8.5	12.10000038	1
1	121	9	15	9	16	1
1	121	6	12	1.799999952	4	1
1	121	20	26	12.60000038	15.30000019	1
1	121	17	23	13.60000038	17.39999962	1
1	121	11	17	8.5	13.10000038	1
1	121	11	17	6	9.399999619	1
1	121	13	19	10	14.19999981	1
1	121	10	16	13	20.39999962	1
1	121	4	10	1.5	3.799999952	1
1	121	13	19	9.800000191	14	1
1	121	18	24	8	10.39999962	1
1	121	14	20	11.10000038	15.30000019	1
1	121	14	20	10.89999962	14.60000038	1
1	121	8	14	4.5	8.699999809	1
1	121	16	22	9.5	12.39999962	1
1	121	13	19	7.199999809	10.30000019	1
1	121	8	14	2.5	4.900000095	1
1	121	8	14	6.900000095	13.5	1
1	121	16	22	10.30000019	13.5	1
1	121	17	23	12.5	15.89999962	1
1	121	16	22	11.10000038	14.5	1
1	121	20	26	12	14.60000038	1
1	121	13	19	9.800000191	14	1
1	121	12	18	10.10000038	15.10000038	1
1	121	7	13	4.300000191	9.100000381	1
1	121	19	25	13.69999981	16.89999962	1
1	121	8	14	5.199999809	9	1
1	121	2	8	1.200000048	3.099999905	1
1	121	17	23	13.80000019	17.70000076	1
1	121	10	16	6.5	10.69999981	1
1	121	15	21	8.600000381	11.5	1
1	121	3	9	1	2.799999952	1
1	121	14	20	11.30000019	15.60000038	1
1	121	18	24	12.39999962	15.60000038	1
1	121	16	22	8.600000381	11.30000019	1
1	121	12	18	12.60000038	16.29999924	1
1	121	12	18	8.5	12.19999981	1
1	121	16	22	7.400000095	9.699999809	1
1	121	14	20	8.5	11.80000019	1
1	121	14	20	11.30000019	14.30000019	1
1	121	13	19	8.600000381	12.30000019	1
1	121	13	19	10.5	15	1
1	121	14	20	7.800000191	10.69999981	1
1	121	6	12	3.5	6.199999809	1
1	121	14	20	9.699999809	13.39999962	1
1	121	9	15	7.699999809	12.69999981	1
1	121	9	15	8.600000381	15.30000019	1
1	121	14	20	9.5	13.10000038	1
1	121	8	14	5	9.699999809	1
1	121	12	18	7.099999905	13	1
1	121	10	16	4	6.599999905	1
1	121	13	19	8.100000381	11.5	1
1	121	15	21	12	16	1
1	121	9	15	6.599999905	11.80000019	1
1	121	16	22	10.10000038	13.19999981	1
1	121	11	17	4	6.300000191	1
1	121	9	15	8	9.899999619	1
1	121	11	17	7.800000191	12.30000019	1
1	121	18	24	9	11.39999962	1
1	121	14	20	8.399999619	11.69999981	1
1	121	20	26	11.60000038	14.60000038	1
1	121	14	20	6	8.399999619	1
1	121	17	23	6	7.800000191	1
1	121	15	21	9.699999809	13	1
1	121	14	20	7.199999809	10	1
1	121	10	16	9	14.80000019	1
1	121	10	16	8.600000381	14.30000019	1
1	121	11	17	6	9.399999619	1
1	121	12	18	9.800000191	14.60000038	1
1	121	10	16	8	13.19999981	1
1	121	15	21	12.5	16.70000076	1
1	121	13	19	10	14.19999981	1
1	121	10	16	4.400000095	7.300000191	1
1	121	14	20	8.699999809	12	1
1	121	7	13	6	12.69999981	1
1	121	20	26	17	20.70000076	1
1	121	20	26	15.30000019	18.60000038	1
1	121	12	18	9.100000381	13.60000038	1
1	121	20	26	11	13.39999962	1
1	121	12	18	10.60000038	15.80000019	1
1	121	8	14	6.5	12.69999981	1
1	121	12	18	11.5	17.10000038	1
1	121	12	18	9.399999619	14	1
1	121	10	16	6.699999809	11.19999981	1
1	121	20	26	14.89999962	18.10000038	1
1	121	14	20	11.5	16	1
1	121	15	21	13.19999981	17.70000076	1
1	121	11	17	8	12.5	1
1	121	11	17	8	12.5	1
1	121	18	24	12.39999962	15.60000038	1
1	121	8	14	7.5	14.69999981	1
1	121	20	26	9.5	11.5	1
1	121	15	21	7.099999905	9.5	1
1	121	20	26	7.5	9.199999809	1
1	121	17	23	10.89999962	14.39999962	1
1	121	12	18	9.100000381	13.60000038	1
1	121	13	19	9	12.89999962	1
1	121	13	19	9	12.89999962	1
1	121	6	12	3.400000095	8	1
1	121	13	19	8	15.30000019	1
1	121	7	13	6.199999809	13.19999981	1
1	121	14	20	9.600000381	13.19999981	1
1	121	15	21	10	13.39999962	1
1	121	11	17	7.599999905	11.80000019	1
1	121	10	16	10.39999962	17.20000076	1
1	121	10	16	8.100000381	13.30000019	1
1	121	8	14	6	11.80000019	1
1	121	13	19	10.69999981	15.30000019	1
1	121	19	25	15.10000038	18.60000038	1
1	121	18	24	12.10000038	15.19999981	1
1	121	20	26	14.5	17.70000076	1
1	121	8	14	6.5	12.69999981	1
1	121	18	24	9.5	11.89999962	1
1	121	18	24	10.5	13.19999981	1
1	121	13	19	9.899999619	14.10000038	1
1	121	8	14	5.699999809	11.39999962	1
1	121	16	22	14.19999981	18.60000038	1
1	121	12	18	7	10.10000038	1
1	121	14	20	10.69999981	14.5	1
1	121	12	18	9	11.39999962	1
1	121	8	14	6	10.19999981	1
1	121	7	13	3	6.400000095	1
1	121	15	21	10.19999981	13.80000019	1
1	121	10	16	9.899999619	15.5	1
1	121	14	20	12.30000019	16.89999962	1
1	121	12	18	7.300000191	10.89999962	1
1	121	7	13	2.5	5.400000095	1
1	121	14	20	11.5	16	1
1	121	15	21	11	14.80000019	1
1	121	16	22	10.89999962	14.19999981	1
1	121	20	26	11	13.39999962	1
1	121	14	20	10.5	13.60000038	1
1	121	6	12	3.099999905	7.199999809	1
1	121	15	21	12.30000019	16.5	1
1	121	14	20	9.5	13.10000038	1
1	121	18	24	8	10.39999962	1
1	121	4	10	1.799999952	4.5	1
1	121	8	14	7.199999809	14.10000038	1
1	121	13	19	12	17.10000038	1
1	121	11	17	9.300000191	14.5	1
1	121	11	17	9.399999619	14.60000038	1
1	121	9	15	8.300000191	14.69999981	1
1	121	19	25	11.5	14.19999981	1
1	121	9	15	8.800000191	15.80000019	1
1	121	6	12	2.5	5.800000191	1
1	121	14	20	13.69999981	18.79999924	1
1	121	17	23	9.300000191	11.89999962	1
1	121	17	23	10	13	1
1	121	12	18	9.199999809	13.69999981	1
1	121	10	16	8	12.39999962	1
1	121	15	21	9.800000191	13.10000038	1
1	121	15	21	8.800000191	11.69999981	1
1	121	16	22	10.10000038	13.19999981	1
1	121	15	21	9	12.10000038	1
1	121	7	13	2.799999952	7.800000191	1
1	121	14	20	10.60000038	14.60000038	1
1	121	7	13	2.5	5.400000095	1
1	121	19	25	15.5	19.10000038	1
1	121	10	16	5.5	9	1
1	121	18	24	10.10000038	12.69999981	1
1	121	12	18	7.5	11.10000038	1
1	121	3	9	1	2.799999952	1
1	121	8	14	7.300000191	14.30000019	1
1	121	14	20	7.300000191	10.10000038	1
1	121	20	26	11.60000038	14.10000038	1
1	121	8	14	7.400000095	14	1
1	121	16	22	9.5	12.39999962	1
1	121	18	24	13.30000019	16.60000038	1
1	121	14	20	8.5	11.80000019	1
1	121	13	19	10.5	15	1
1	121	15	21	10.39999962	13.89999962	1
1	121	12	18	8.300000191	12.30000019	1
1	121	15	21	9.300000191	12.5	1
1	121	8	14	6.800000191	11	1
1	121	16	22	15	19.5	1
1	121	6	12	1.799999952	4	1
1	121	11	17	8.800000191	13.69999981	1
1	121	9	15	6	10.60000038	1
1	121	14	20	6.599999905	9.100000381	1
1	121	16	22	6.900000095	9	1
1	121	10	16	7.400000095	12.19999981	1
1	121	18	24	9	11.30000019	1
1	121	15	21	11.5	15.39999962	1
1	121	14	20	9.899999619	13.69999981	1
1	121	8	14	6.199999809	12	1
1	121	18	24	12.30000019	15.69999981	1
1	121	9	15	7.099999905	10	1
1	121	11	17	8	12.19999981	1
1	121	7	13	3.5	7.5	1
1	121	18	24	11	14	1
1	121	15	21	11.5	15.39999962	1
1	121	15	21	9.600000381	12.89999962	1
1	121	16	22	12	15.60000038	1
1	121	6	12	3.5	8.199999809	1
1	121	14	20	12.60000038	17.29999924	1
1	121	20	26	13.39999962	16.20000076	1
1	121	14	20	8	11.10000038	1
1	121	7	13	5.599999905	11.89999962	1
1	121	7	13	4.599999905	9.899999619	1
1	121	10	16	6	10	1
1	121	12	18	10.30000019	12.80000019	1
1	121	8	14	6.099999905	11.89999962	1
1	121	6	12	3.5	8.199999809	1
1	121	16	22	10.5	13.80000019	1
1	121	10	16	7.5	12.39999962	1
1	121	10	16	8.300000191	13.69999981	1
1	121	18	24	13	16.29999924	1
1	121	17	23	8.899999619	11.89999962	1
1	121	12	18	9.399999619	13.69999981	1
1	121	6	12	4.599999905	10.69999981	1
1	121	6	12	4.5	10.19999981	1
1	121	11	17	8.199999809	12.39999962	1
1	121	13	19	12.10000038	15	1
1	121	20	26	13.5	16.29999924	1
1	121	14	20	9.899999619	14.5	1
1	121	10	16	9.899999619	16.29999924	1
1	121	15	21	8.300000191	11.10000038	1
1	121	6	12	2	4.699999809	1
1	121	14	20	10.30000019	14.5	1
1	121	12	18	7.099999905	13.69999981	1
1	121	13	19	14.30000019	20.5	1
1	121	11	17	8	14.5	1
1	121	10	16	5.900000095	9.899999619	1
1	121	13	19	9.300000191	13.30000019	1
1	121	15	21	9.800000191	13.10000038	1
1	121	20	26	11.30000019	13.69999981	1
1	121	15	21	11.89999962	15.89999962	1
1	121	8	14	7.300000191	14.30000019	1
1	121	17	23	13.19999981	17	1
1	121	17	23	8.399999619	10.69999981	1
1	121	9	15	6	10.60000038	1
1	121	16	22	11.5	14.89999962	1
1	121	15	21	10.10000038	13.5	1
1	121	14	20	9.600000381	13.19999981	1
1	121	14	20	8.5	11.80000019	1
1	121	18	24	12.69999981	15.89999962	1
1	121	5	11	3	7.5	1
1	121	15	21	17	22.79999924	1
1	121	8	14	5.199999809	10.10000038	1
1	121	20	26	7	8.5	1
1	121	12	18	10	14.80000019	1
1	121	6	12	2.400000095	5.599999905	1
1	121	14	20	12.60000038	17.29999924	1
1	121	7	13	2.299999952	4.900000095	1
1	121	14	20	6.800000191	9.399999619	1
1	121	12	18	9.699999809	14.30000019	1
1	121	16	22	9	12	1
1	121	14	20	9.5	13.10000038	1
1	121	9	15	7.599999905	13.39999962	1
1	121	11	17	9.399999619	14.60000038	1
1	121	20	26	12	15	1
1	121	15	21	13	15.30000019	1
1	121	14	20	8.100000381	11.10000038	1
1	121	14	20	6.599999905	9.100000381	1
1	121	13	19	8.199999809	11.80000019	1
1	121	8	14	6.099999905	11.89999962	1
1	121	16	22	10	13.10000038	1
1	121	11	17	8.300000191	12.89999962	1
1	121	20	26	9.399999619	11.39999962	1
1	121	12	18	7.699999809	11.30000019	1
1	121	11	17	7.699999809	11.89999962	1
1	121	6	12	1.5	3.5	1
1	121	6	12	2.200000048	5.099999905	1
1	121	11	17	9.300000191	14.5	1
1	121	16	22	11.19999981	14.80000019	1
1	121	6	12	4.199999809	9.600000381	1
1	121	7	13	6.5	13.80000019	1
1	121	10	16	8.5	14.19999981	1
1	121	17	23	10.80000019	13.89999962	1
1	121	9	15	6.900000095	12.19999981	1
1	121	17	23	12	15.30000019	1
1	121	12	18	5.099999905	7.5	1
1	121	16	22	7	9.399999619	1
1	121	12	18	11	16.29999924	1
1	121	16	22	11.39999962	14.80000019	1
1	121	13	19	8.800000191	12.69999981	1
1	121	19	25	11.80000019	14.5	1
1	121	6	12	2.799999952	6.5	1
1	121	14	20	9.5	13.10000038	1
1	121	18	24	11.5	14.80000019	1
1	121	19	25	9.199999809	11.30000019	1
1	121	20	26	16.60000038	20.20000076	1
1	121	18	24	12.80000019	16.10000038	1
1	121	14	20	9.5	13.10000038	1
1	121	15	21	7.5	10	1
1	121	12	18	6	11	1
1	121	8	14	6.900000095	13.5	1
1	121	13	19	9	16.5	1
1	121	16	22	11.60000038	15.19999981	1
1	121	14	20	7.699999809	10.60000038	1
1	121	15	21	12.5	17	1
1	121	15	21	13.80000019	18.5	1
1	121	14	20	10	13.89999962	1
1	121	10	16	7.300000191	12	1
1	121	12	18	7.400000095	14	1
1	121	18	24	11.69999981	14.60000038	1
1	121	6	12	4	11.30000019	1
1	121	11	17	9.399999619	14.60000038	1
1	121	12	18	6.5	9.600000381	1
1	121	17	23	8	12.80000019	1
1	121	15	21	7.400000095	9.899999619	1
1	121	8	14	5.099999905	9.800000191	1
1	121	13	19	6.5	9.300000191	1
1	121	14	20	9.800000191	13.60000038	1
1	121	16	22	11.89999962	15.5	1
1	121	13	19	9.199999809	13.10000038	1
1	121	16	22	8.5	11.10000038	1
1	121	10	16	9.600000381	15.89999962	1
1	121	15	21	9.100000381	12.19999981	1
1	121	18	24	15.80000019	19.79999924	1
1	121	13	19	9	12.89999962	1
1	121	10	16	6	10	1
1	121	10	16	10.60000038	17.60000038	1
1	121	11	17	9.699999809	15.10000038	1
1	121	17	23	9.699999809	15.30000019	1
1	121	18	24	9.899999619	12.39999962	1
1	121	11	17	9.199999809	14.39999962	1
1	121	15	21	9.5	12.80000019	1
1	121	16	22	9	11.80000019	1
1	121	7	13	5	10.5	1
1	121	7	13	4.5	9.399999619	1
1	121	11	17	7.800000191	12.30000019	1
1	121	7	13	5.900000095	12.60000038	1
1	121	10	16	7.099999905	11.69999981	1
1	121	12	18	11.69999981	17.39999962	1
1	121	12	18	7.5	11.10000038	1
1	121	16	22	10.39999962	14	1
1	121	12	18	8.600000381	12.80000019	1
1	121	12	18	8.699999809	11.39999962	1
1	121	19	25	11.80000019	14.5	1
1	121	13	19	8.100000381	11.5	1
1	121	10	16	6.400000095	10.10000038	1
1	121	9	15	7.300000191	13.10000038	1
1	121	8	14	6.800000191	11.39999962	1
1	121	11	17	8.800000191	13.69999981	1
1	121	10	16	8.600000381	14.30000019	1
1	121	18	24	11	13.80000019	1
1	121	10	16	6.699999809	11.19999981	1
1	121	13	19	11.10000038	13	1
1	121	12	18	6.800000191	10.19999981	1
1	121	13	19	9.300000191	13.30000019	1
1	121	18	24	9	11.30000019	1
1	121	16	22	8.800000191	15.30000019	1
1	121	11	17	7.300000191	13.89999962	1
1	121	14	20	8.800000191	12.10000038	1
1	121	17	23	12.30000019	15.69999981	1
1	121	10	16	8	13.19999981	1
1	121	19	25	10	12.30000019	1
1	121	20	26	12.30000019	14.89999962	1
1	121	15	21	10.89999962	14.69999981	1
1	121	17	23	11.5	14.69999981	1
1	121	17	23	12.39999962	15.80000019	1
1	121	13	19	7.800000191	11.19999981	1
1	121	7	13	4.199999809	10.19999981	1
1	121	11	17	8.300000191	12.89999962	1
1	121	10	16	6.5	10.10000038	1
1	121	12	18	8	11.89999962	1
1	121	13	19	9.800000191	14	1
1	121	12	18	7.900000095	11.80000019	1
1	121	13	19	7	9.899999619	1
1	121	20	26	15.19999981	18.5	1
1	121	8	14	7.199999809	14.10000038	1
1	121	10	16	5	8.399999619	1
1	121	4	10	2.5	6.400000095	1
1	121	20	26	12.5	15.19999981	1
1	121	6	12	3.400000095	8	1
1	121	8	14	5.5	7.699999809	1
1	121	6	12	2.400000095	5.599999905	1
1	121	18	24	13.5	16.89999962	1
1	121	9	15	8.199999809	14.60000038	1
1	121	17	23	6	7.800000191	1
1	121	14	20	13.39999962	18.5	1
1	121	14	20	11.39999962	15.69999981	1
1	121	20	26	8	9.800000191	1
1	121	10	16	6.099999905	10.10000038	1
1	121	10	16	5.099999905	8.5	1
1	121	12	18	9.199999809	13.69999981	1
1	121	7	13	6.5	13.80000019	1
1	121	14	20	10.10000038	14	1
1	121	14	20	12.89999962	18.60000038	1
1	121	14	20	10.60000038	14.60000038	1
1	121	8	14	5.800000191	9.699999809	1
1	121	20	26	8.600000381	10.39999962	1
1	121	16	22	8.399999619	11	1
1	121	13	19	8.899999619	12.80000019	1
1	121	16	22	10.10000038	13.19999981	1
1	121	6	12	5.5	12.60000038	1
1	121	13	19	7	9.899999619	1
1	121	12	18	6.599999905	9.899999619	1
1	121	18	24	10	12.60000038	1
1	121	16	22	11.5	14.89999962	1
1	121	7	13	5.400000095	11.5	1
1	121	9	15	8.600000381	15.30000019	1
1	121	7	13	6.400000095	13.60000038	1
1	121	9	15	6.699999809	11.89999962	1
1	121	10	16	10.60000038	17.60000038	1
1	121	13	19	9.199999809	13.89999962	1
1	121	14	20	11.80000019	16.29999924	1
1	121	9	15	6.099999905	9.899999619	1
1	121	6	12	3	7	1
1	121	16	22	12	15.60000038	1
1	121	18	24	13	16.29999924	1
1	121	7	13	5.300000191	11.30000019	1
1	121	3	9	1	2.799999952	1
1	121	12	18	6.800000191	10.19999981	1
1	121	15	21	12.69999981	17	1
1	121	8	14	6	11.80000019	1
1	121	10	16	6.400000095	10	1
1	121	9	15	9.100000381	16.10000038	1
1	121	19	25	12.60000038	15.5	1
1	121	9	15	6.900000095	12.19999981	1
1	121	15	21	11	15.10000038	1
1	121	15	21	10.5	14.10000038	1
1	121	7	13	3.200000048	6.699999809	1
1	121	9	15	8.199999809	14.60000038	1
1	121	13	19	9.899999619	14.10000038	1
1	121	13	19	7.5	10.80000019	1
1	121	18	24	8.5	10.69999981	1
1	121	19	25	15	17.5	1
1	121	17	23	9	11.5	1
1	121	10	16	7.599999905	12.60000038	1
1	121	15	21	9.5	16.70000076	1
1	121	19	25	14.10000038	17.39999962	1
1	121	16	22	10.89999962	14.19999981	1
1	121	10	16	10.39999962	16	1
1	121	17	23	11.30000019	14.5	1
1	121	3	9	1.100000024	3	1
1	121	13	19	5.5	11.30000019	1
1	121	20	26	11	13.89999962	1
1	121	20	26	12	15	1
1	121	10	16	7.400000095	12.19999981	1
1	121	6	12	4.5	10.19999981	1
1	121	9	15	9.199999809	16.5	1
1	121	3	9	1	2.799999952	1
1	121	15	21	11.10000038	14.89999962	1
1	121	15	21	8	10.69999981	1
1	121	19	25	14.39999962	17.70000076	1
1	121	14	20	11	15.19999981	1
1	121	14	20	7.800000191	10.69999981	1
1	121	20	26	11	13.39999962	1
1	121	17	23	8.800000191	11.5	1
1	121	14	20	14.30000019	19.60000038	1
1	121	9	15	9	16	1
1	121	6	12	3	6.900000095	1
1	121	12	18	7.800000191	11.69999981	1
1	121	6	12	3.099999905	7.199999809	1
1	121	11	17	11.10000038	17.29999924	1
1	121	7	13	6	12.69999981	1
1	121	11	17	7.099999905	11.10000038	1
1	121	20	26	12	14.60000038	1
1	121	11	17	8.699999809	13.5	1
1	121	12	18	3	5.900000095	1
1	121	12	18	9.399999619	14	1
1	121	16	22	12.5	16.39999962	1
1	121	18	24	16.89999962	21.20000076	1
1	121	16	22	11.80000019	15.39999962	1
1	121	12	18	5.800000191	8.600000381	1
1	121	7	13	6.199999809	13.19999981	1
1	121	18	24	9	11.30000019	1
1	121	7	13	5.5	11.60000038	1
1	121	12	18	6.099999905	9	1
1	121	13	19	10.89999962	15.5	1
1	121	6	12	5.699999809	13.10000038	1
1	121	16	22	8.699999809	11.39999962	1
1	121	14	20	7.5	10.30000019	1
1	121	15	21	11.69999981	15.60000038	1
1	121	5	11	5.199999809	8.899999619	1
1	121	13	19	9.899999619	14.10000038	1
1	121	12	18	10.19999981	12.60000038	1
1	121	12	18	7.400000095	10.89999962	1
1	121	16	22	13	16.89999962	1
1	121	7	13	3	6.400000095	1
1	121	10	16	7.800000191	13	1
1	121	7	13	8.5	11	1
1	121	14	20	9	12.60000038	1
1	121	16	22	13.10000038	17.10000038	1
1	121	6	12	2.5	8.600000381	1
1	121	6	12	3	7	1
1	121	13	19	10.5	15	1
1	121	13	19	13	18.60000038	1
1	121	14	20	11	15.69999981	1
1	121	12	18	9.300000191	13.80000019	1
1	121	12	18	9.199999809	13.69999981	1
1	121	8	14	7.5	14.10000038	1
1	121	6	12	3.700000048	8.5	1
1	121	14	20	9.300000191	12.80000019	1
1	121	11	17	5.599999905	8.699999809	1
1	121	15	21	10.69999981	14.30000019	1
1	121	7	13	4.5	9.399999619	1
1	121	15	21	9.899999619	13.30000019	1
1	121	17	23	10.89999962	14	1
1	121	12	18	8	11.89999962	1
1	121	9	15	5.300000191	9.399999619	1
1	121	15	21	8.300000191	11.10000038	1
1	121	12	18	8.699999809	12.89999962	1
1	121	17	23	13.19999981	17	1
1	121	12	18	8.5	12.5	1
1	121	13	19	7	10	1
1	121	8	14	3	5	1
1	121	13	19	7.599999905	10.69999981	1
1	121	6	12	3.400000095	8	1
1	121	16	22	17	22.29999924	1
1	121	20	26	16	19.39999962	1
1	121	10	16	6.900000095	11.5	1
1	121	20	26	14.69999981	17.89999962	1
1	121	17	23	15.89999962	20.39999962	1
1	121	14	20	12.80000019	17.60000038	1
1	121	15	21	5.5	7.300000191	1
1	121	18	24	8.399999619	10.5	1
1	121	13	19	10	14.19999981	1
1	121	7	13	2.700000048	5.599999905	1
1	121	8	14	4	7.800000191	1
1	121	13	19	9.5	13.5	1
1	121	12	18	7	10.39999962	1
1	121	6	12	2.599999905	5.900000095	1
1	121	17	23	12.5	15.89999962	1
1	121	12	18	7.800000191	13.5	1
1	121	16	22	7.5	9.800000191	1
1	121	20	26	12.5	15.19999981	1
1	121	10	16	8.800000191	14.60000038	1
1	121	9	15	8.199999809	13.19999981	1
1	121	15	21	12.60000038	16.89999962	1
1	121	10	16	8	12.39999962	1
1	121	18	24	8.699999809	11.10000038	1
1	121	8	14	5	9.699999809	1
1	121	16	22	14	18.29999924	1
1	121	7	13	2.799999952	6	1
1	121	16	22	12.10000038	15.89999962	1
1	121	18	24	13.19999981	16.5	1
1	121	8	14	6.699999809	13.10000038	1
1	121	6	12	1.799999952	4	1
1	121	7	13	4.5	9.399999619	1
1	121	20	26	16.79999924	20.39999962	1
1	121	12	18	11.19999981	16.60000038	1
1	121	14	20	10.80000019	14.80000019	1
1	121	20	26	10	12.10000038	1
1	121	18	24	11.5	14.39999962	1
1	121	13	19	9.100000381	13	1
1	121	14	20	11.10000038	15.5	1
1	121	20	26	13	15.80000019	1
1	121	20	26	10.39999962	12.80000019	1
1	121	8	14	5.400000095	10.60000038	1
1	121	14	20	8	11.10000038	1
1	121	11	17	9.600000381	14.5	1
1	121	9	15	6.5	10.30000019	1
1	121	19	25	11.5	14.19999981	1
1	121	13	19	11	15.69999981	1
1	121	11	17	11.30000019	17.60000038	1
1	121	13	19	10	14.19999981	1
1	121	12	18	13.30000019	19.79999924	1
1	121	12	18	7.800000191	11.69999981	1
1	121	17	23	9	12	1
1	121	14	20	11.19999981	15.39999962	1
1	121	8	14	6	11.80000019	1
1	121	6	12	2.200000048	5.099999905	1
1	121	14	20	11.39999962	15.69999981	1
1	121	12	18	9.300000191	13.80000019	1
1	121	17	23	14.19999981	18.10000038	1
1	121	16	22	14	18.29999924	1
1	121	6	12	5.199999809	12	1
1	121	11	17	8.199999809	12.39999962	1
1	121	18	24	11.19999981	14	1
1	121	15	21	11.5	15.39999962	1
1	121	8	14	4.5	8.699999809	1
1	121	12	18	8.300000191	12	1
1	121	6	12	2	3.700000048	1
1	121	12	18	7.5	11.10000038	1
1	121	13	19	7	9.5	1
1	121	15	21	11.39999962	13.69999981	1
1	121	12	18	9	13.5	1
1	121	6	12	3.099999905	7.199999809	1
1	121	8	14	6.5	12.69999981	1
1	121	16	22	10.5	13.80000019	1
1	121	15	21	12	16	1
1	121	18	24	8	10	1
1	121	12	18	10.60000038	15.80000019	1
1	121	6	12	3.200000048	7.300000191	1
1	121	15	21	11.69999981	15.60000038	1
1	121	13	19	7.900000095	11.30000019	1
1	121	17	23	10	13	1
1	121	6	12	3.900000095	8.899999619	1
1	121	11	17	8.5	13.10000038	1
1	121	9	15	6.599999905	13.19999981	1
1	121	8	14	7.199999809	14.10000038	1
1	121	6	12	3.799999952	8.600000381	1
1	121	6	12	1.5	3.200000048	1
1	121	15	21	6.5	8.699999809	1
1	121	13	19	12	17.10000038	1
1	121	17	23	11.39999962	14.10000038	1
1	121	13	19	10.39999962	14.89999962	1
1	121	16	22	13.5	17.60000038	1
1	121	10	16	8.800000191	13.80000019	1
1	121	15	21	11.39999962	15.30000019	1
1	121	10	16	6.099999905	9.300000191	1
1	121	14	20	7	9.699999809	1
1	121	15	21	7.699999809	10.39999962	1
1	121	13	19	8.699999809	12.39999962	1
1	121	18	24	14.89999962	18.70000076	1
1	121	16	22	9	12	1
1	121	17	23	13	16.60000038	1
1	121	8	14	5.300000191	10.39999962	1
1	121	7	13	6.5	13.80000019	1
1	121	16	22	8.100000381	10.80000019	1
1	121	6	12	5.599999905	13	1
1	121	10	16	5	8.399999619	1
1	121	19	25	12.30000019	15.10000038	1
1	121	14	20	12.30000019	16.89999962	1
1	121	8	14	3	8.5	1
1	121	17	23	11.39999962	14.10000038	1
1	121	14	20	10.30000019	14.19999981	1
1	121	10	16	9.100000381	15	1
1	121	12	18	8.5	12.5	1
1	121	7	13	6	12.69999981	1
1	121	14	20	9.5	16.89999962	1
1	121	17	23	14	17.89999962	1
1	121	12	18	10.30000019	15.39999962	1
1	121	15	21	8.199999809	11	1
1	121	10	16	8	13.19999981	1
1	121	18	24	9	11.30000019	1
1	121	13	19	8.699999809	12.39999962	1
1	121	16	22	13.19999981	17.20000076	1
1	121	17	23	5.699999809	7.400000095	1
1	121	14	20	9	12.39999962	1
1	121	16	22	9.899999619	13	1
1	121	8	14	4.699999809	9.199999809	1
1	121	17	23	11.10000038	14.19999981	1
1	121	12	18	5.699999809	8.5	1
1	121	6	12	3.5	8.199999809	1
1	121	6	12	3.700000048	8.5	1
1	121	16	22	13.10000038	17.10000038	1
1	121	12	18	10.89999962	16.20000076	1
1	121	3	9	1	2.799999952	1
1	121	18	24	11.10000038	15.39999962	1
1	121	5	11	5.800000191	12.30000019	1
1	121	7	13	4.300000191	8.300000191	1
1	121	10	16	8	13.19999981	1
1	121	3	9	1.200000048	3.099999905	1
1	121	13	19	7.800000191	11.19999981	1
1	121	18	24	10.39999962	13.39999962	1
1	121	10	16	5.900000095	9.899999619	1
1	121	15	21	13.69999981	18.29999924	1
1	121	12	18	7	9.699999809	1
1	121	10	16	7.5	12.39999962	1
1	121	10	16	5.800000191	12	1
1	121	10	16	5.800000191	9.600000381	1
1	121	16	22	9	12	1
1	121	7	13	5.5	11.60000038	1
1	121	17	23	13.60000038	17.39999962	1
1	121	12	18	7.900000095	11.80000019	1
1	121	13	19	12.5	17.79999924	1
1	121	11	17	9	14.10000038	1
1	121	14	20	11	15.19999981	1
1	121	9	15	8	14.39999962	1
1	121	9	15	8	14.39999962	1
1	121	15	21	8.5	11.39999962	1
1	121	12	18	9.5	14.10000038	1
1	121	13	19	12.39999962	17.70000076	1
1	121	9	15	6.599999905	11.80000019	1
1	121	12	18	10.80000019	16	1
1	121	8	14	6	11.80000019	1
1	121	14	20	8	11.10000038	1
1	121	12	18	8.699999809	12.89999962	1
1	121	18	24	14.89999962	18.70000076	1
1	121	14	20	10.19999981	17	1
1	121	20	26	13.89999962	16.89999962	1
1	121	13	19	9.399999619	13.39999962	1
1	121	9	15	7.699999809	11.10000038	1
1	121	12	18	6.699999809	10	1
1	121	10	16	6.199999809	10.19999981	1
1	121	13	19	9.600000381	13.60000038	1
1	121	11	17	6.900000095	10.80000019	1
1	121	13	19	11.69999981	14.10000038	1
1	121	12	18	9	13.5	1
1	121	7	13	2.5	6.800000191	1
1	121	13	19	7.300000191	13.5	1
1	121	10	16	3	4.800000191	1
1	121	14	20	12.30000019	16.89999962	1
1	121	10	16	8	13.19999981	1
1	121	12	18	6.699999809	10	1
1	121	13	19	8.800000191	11.89999962	1
1	121	19	25	13	16.10000038	1
1	121	7	13	3.5	7.099999905	1
1	121	11	17	6.5	10	1
1	121	15	21	9.100000381	13.60000038	1
1	121	14	20	9.899999619	13.69999981	1
1	121	18	24	15.80000019	19.79999924	1
1	121	8	14	7.199999809	14.10000038	1
1	121	13	19	9	12.89999962	1
1	121	13	19	10.80000019	15.39999962	1
1	121	14	20	11	15.19999981	1
1	121	15	21	7	9.399999619	1
1	121	7	13	5.099999905	10.80000019	1
1	121	8	14	7.300000191	12.39999962	1
1	121	14	20	6.800000191	9.199999809	1
1	121	10	16	7	11.60000038	1
1	121	17	23	10.80000019	13.89999962	1
1	121	17	23	10.60000038	13.5	1
1	121	15	21	7.800000191	10.5	1
1	121	16	22	10.89999962	14.19999981	1
1	121	7	13	5.699999809	12.10000038	1
1	121	15	21	11	14.80000019	1
1	121	20	26	8.600000381	10.39999962	1
1	121	6	12	5.800000191	13.19999981	1
1	121	9	15	6.300000191	10.10000038	1
1	121	18	24	15	18.79999924	1
1	121	12	18	11.39999962	17	1
1	121	7	13	4.5	9.399999619	1
1	121	12	18	8.399999619	12.39999962	1
1	121	16	22	11.69999981	15.30000019	1
1	121	12	18	10.69999981	13.5	1
1	121	12	18	9.399999619	14	1
1	121	17	23	11.5	14.69999981	1
1	121	18	24	11.60000038	14.5	1
1	121	11	17	5.199999809	10.10000038	1
1	121	8	14	5.800000191	10.39999962	1
1	121	16	22	11.30000019	14.69999981	1
1	121	14	20	10.80000019	16.5	1
1	121	18	24	10	13	1
1	121	10	16	7.800000191	13	1
1	121	18	24	14	17.60000038	1
1	121	12	18	10.10000038	15.10000038	1
1	121	6	12	2.5	5.800000191	1
1	121	12	18	8	11.60000038	1
1	121	14	20	8.399999619	11.69999981	1
1	121	17	23	12.89999962	16.5	1
1	121	18	24	11.89999962	15	1
1	121	17	23	10.39999962	13.30000019	1
1	121	16	22	13.69999981	17.89999962	1
1	121	11	17	6.699999809	10.5	1
1	121	14	20	11.80000019	16.70000076	1
1	121	13	19	9.300000191	13.30000019	1
1	121	3	9	1.100000024	3	1
1	121	15	21	9.399999619	14.60000038	1
1	121	15	21	11.30000019	15.19999981	1
1	121	16	22	14.30000019	18.70000076	1
1	121	13	19	9.100000381	13	1
1	121	19	25	14.39999962	17.70000076	1
1	121	6	12	3	7	1
1	121	20	26	11	13.39999962	1
1	121	14	20	14	19.29999924	1
1	121	8	14	6.800000191	13.19999981	1
1	121	14	20	7	10	1
1	121	11	17	9.199999809	14.39999962	1
1	121	16	22	12.5	16.39999962	1
1	121	12	18	10.19999981	15.30000019	1
1	121	10	16	8.199999809	13.39999962	1
1	121	8	14	6.699999809	13.10000038	1
1	121	17	23	13.5	17.29999924	1
1	121	11	17	10.30000019	16.89999962	1
1	121	6	12	4.099999905	9.5	1
1	121	7	13	4.199999809	9	1
1	121	20	26	10	12.10000038	1
1	121	10	16	5.5	9	1
1	121	16	22	15	19.5	1
1	121	15	21	10.5	14.10000038	1
1	121	12	18	8.800000191	13	1
1	121	8	14	7	12.60000038	1
1	121	15	21	11.19999981	15.10000038	1
1	121	14	20	8.5	12.30000019	1
1	121	12	18	10	14.80000019	1
1	121	8	14	4	7.800000191	1
1	121	11	17	10.30000019	16.10000038	1
1	121	13	19	9	12.89999962	1
1	121	19	25	8	9.800000191	1
[truncated: 3,602 more rows]
