# Supplementary material for: Study on the relationship between net primary productivity and site quality in Japanese larch plantations in mountainous areas of eastern Liaoning
Source: PeerJ. 2024 Aug 6;12:e17820. doi: 10.7717/peerj.17820 (PMC11313427; doi:10.7717/peerj.17820)
Supplement: Supplemental Information 3 — MOD17A3HGF dataset [file peerj-12-17820-s003.zip]

Archive with 23 entries (22 files):
- Npp data/
- Npp data/drive-download-20231018T094207Z-001.zip
- Npp data/Npp2013.tif
- Npp data/Npp2013.tif.aux.xml
- Npp data/Npp2014.tif
- Npp data/Npp2014.tif.aux.xml
- Npp data/Npp2015.tif
- Npp data/Npp2015.tif.aux.xml
- Npp data/Npp2016.tif
- Npp data/Npp2016.tif.aux.xml
- Npp data/Npp2017.tif
- Npp data/Npp2017.tif.aux.xml
- Npp data/Npp2018.tif
- Npp data/Npp2018.tif.aux.xml
- Npp data/Npp2018.tif.xml
- Npp data/Npp2019.tif
- Npp data/Npp2019.tif.aux.xml
- Npp data/Npp2020.tif
- Npp data/Npp2020.tif.aux.xml
- Npp data/Npp2021.tif
- Npp data/Npp2021.tif.aux.xml
- Npp data/Npp2022.tif
- Npp data/Npp2022.tif.aux.xml
