# Supplementary material for: Study on the relationship between net primary productivity and site quality in Japanese larch plantations in mountainous areas of eastern Liaoning
Source: PeerJ. 2024 Aug 6;12:e17820. doi: 10.7717/peerj.17820 (PMC11313427; doi:10.7717/peerj.17820)
Supplement: Supplemental Information 3 — MOD17A3HGF dataset [file peerj-12-17820-s003.zip › Npp data/Npp2013.tif.aux.xml]

<PAMDataset>
  <PAMRasterBand band="1">
    <Histograms>
      <HistItem>
        <HistMin>642</HistMin>
        <HistMax>10033</HistMax>
        <BucketCount>256</BucketCount>
        <IncludeOutOfRange>1</IncludeOutOfRange>
        <Approximate>0</Approximate>
        <HistCounts>1|0|0|0|2|1|0|1|4|2|1|4|2|1|5|3|2|3|1|2|1|10|10|11|5|4|12|2|7|7|8|14|14|12|16|12|13|8|11|6|15|22|20|7|17|17|26|22|22|20|27|13|28|35|23|33|37|33|28|39|30|33|34|52|54|46|61|78|71|81|83|83|122|105|124|150|193|219|223|258|252|278|298|344|377|397|381|467|480|562|557|624|628|617|665|768|753|647|690|729|710|782|780|776|747|806|826|801|899|881|977|1106|1066|1264|1287|1405|1513|1562|1702|1780|2102|2037|2305|2518|2720|2902|3103|3142|3433|3839|3964|4161|4357|4394|4532|4531|4533|4394|4299|4462|4217|4175|4067|3638|3471|3414|3157|2863|2633|2120|1839|1556|1314|1039|852|557|455|339|229|142|131|88|68|61|40|35|27|29|26|25|15|17|8|13|12|8|11|17|5|14|20|24|20|18|25|30|45|51|59|38|41|59|69|46|43|76|75|82|68|96|97|111|129|125|128|138|153|190|175|182|209|200|207|242|234|233|200|195|199|163|187|162|132|97|97|101|116|70|73|43|57|36|26|35|19|10|10|5|8|3|2|9|5|7|4|5|3|4|5|3|1|2|0|1|2|1</HistCounts>
      </HistItem>
    </Histograms>
    <Metadata>
      <MDI key="DESCRIPTION">Npp</MDI>
      <MDI key="STATISTICS_COVARIANCES">782098.8159543931</MDI>
      <MDI key="STATISTICS_EXCLUDEDVALUES"></MDI>
      <MDI key="STATISTICS_MAXIMUM">10033</MDI>
      <MDI key="STATISTICS_MEAN">5499.9689329392</MDI>
      <MDI key="STATISTICS_MINIMUM">642</MDI>
      <MDI key="STATISTICS_SKIPFACTORX">1</MDI>
      <MDI key="STATISTICS_SKIPFACTORY">1</MDI>
      <MDI key="STATISTICS_STDDEV">884.3635089455</MDI>
    </Metadata>
  </PAMRasterBand>
</PAMDataset>
