# Supplementary material for: Study on the relationship between net primary productivity and site quality in Japanese larch plantations in mountainous areas of eastern Liaoning
Source: PeerJ. 2024 Aug 6;12:e17820. doi: 10.7717/peerj.17820 (PMC11313427; doi:10.7717/peerj.17820)
Supplement: Supplemental Information 3 — MOD17A3HGF dataset [file peerj-12-17820-s003.zip › Npp data/Npp2014.tif.aux.xml]

<PAMDataset>
  <PAMRasterBand band="1">
    <Histograms>
      <HistItem>
        <HistMin>802</HistMin>
        <HistMax>9956</HistMax>
        <BucketCount>256</BucketCount>
        <IncludeOutOfRange>1</IncludeOutOfRange>
        <Approximate>0</Approximate>
        <HistCounts>2|1|0|1|0|0|1|1|3|3|3|3|1|0|3|2|3|0|3|0|4|3|5|9|8|10|10|7|5|8|9|10|6|17|10|6|21|11|14|13|11|15|15|13|14|19|8|15|18|32|16|22|25|41|22|24|21|25|35|42|50|56|44|67|47|77|82|102|112|142|152|181|225|213|266|282|294|389|454|494|492|587|639|688|733|756|894|921|1107|1194|1241|1355|1473|1570|1615|1711|1795|1783|1824|1871|1917|1796|1855|1994|1899|1843|2061|1955|1962|2135|2029|2226|2352|2489|2536|2506|2697|2637|2681|2830|2828|2902|2955|3120|3181|3247|3307|3168|3370|3332|3405|3426|3316|3200|3099|2973|2711|2551|2308|2137|1887|1638|1528|1405|1256|1188|963|919|783|643|611|532|496|349|312|280|188|175|151|124|125|113|83|95|93|81|66|65|61|60|49|55|44|44|57|54|46|46|38|32|43|63|58|48|56|69|82|63|88|100|99|128|144|131|130|153|141|185|167|174|172|188|187|182|159|166|154|139|124|137|99|84|80|91|84|67|69|82|70|48|59|64|48|50|41|32|35|17|19|13|10|12|3|9|5|2|5|1|3|6|3|8|3|1|5|3|7|2|2|2|3|0|0|1|0|1</HistCounts>
      </HistItem>
    </Histograms>
    <Metadata>
      <MDI key="DESCRIPTION">Npp</MDI>
      <MDI key="STATISTICS_COVARIANCES">770446.4810301794</MDI>
      <MDI key="STATISTICS_EXCLUDEDVALUES"></MDI>
      <MDI key="STATISTICS_MAXIMUM">9956</MDI>
      <MDI key="STATISTICS_MEAN">5147.0031685311</MDI>
      <MDI key="STATISTICS_MINIMUM">802</MDI>
      <MDI key="STATISTICS_SKIPFACTORX">1</MDI>
      <MDI key="STATISTICS_SKIPFACTORY">1</MDI>
      <MDI key="STATISTICS_STDDEV">877.75080804872</MDI>
    </Metadata>
  </PAMRasterBand>
</PAMDataset>
