# Supplementary material for: Study on the relationship between net primary productivity and site quality in Japanese larch plantations in mountainous areas of eastern Liaoning
Source: PeerJ. 2024 Aug 6;12:e17820. doi: 10.7717/peerj.17820 (PMC11313427; doi:10.7717/peerj.17820)
Supplement: Supplemental Information 3 — MOD17A3HGF dataset [file peerj-12-17820-s003.zip › Npp data/Npp2015.tif.aux.xml]

<PAMDataset>
  <PAMRasterBand band="1">
    <Histograms>
      <HistItem>
        <HistMin>766</HistMin>
        <HistMax>9457</HistMax>
        <BucketCount>256</BucketCount>
        <IncludeOutOfRange>1</IncludeOutOfRange>
        <Approximate>0</Approximate>
        <HistCounts>1|2|1|2|1|0|1|1|1|0|0|0|6|2|0|3|2|9|2|1|1|5|9|3|11|8|6|9|5|5|7|5|12|12|14|5|11|14|8|11|6|9|11|14|10|19|16|18|12|17|18|19|19|12|18|33|25|38|43|42|37|47|57|66|66|66|80|85|115|112|108|152|134|183|170|189|187|208|247|268|312|249|335|337|318|362|426|410|446|471|519|588|606|638|765|802|847|873|925|913|1101|1085|1274|1336|1362|1505|1693|1876|1915|2120|2229|2287|2405|2530|2452|2769|2634|2830|2753|2877|2951|3235|3138|3150|3222|3277|3278|3290|3492|3347|3459|3587|3558|3600|3471|3429|3416|3326|3212|3060|3085|2834|2636|2427|2198|1991|1808|1555|1425|1196|1045|885|776|675|501|383|352|300|220|203|153|112|118|90|93|75|75|57|54|82|70|54|35|57|49|55|49|57|60|55|69|72|77|74|77|82|83|87|110|94|116|108|111|92|108|99|108|123|111|109|117|130|170|160|109|152|178|153|166|149|150|148|151|164|174|146|164|147|142|138|109|91|72|45|43|36|23|29|13|10|9|13|9|4|4|1|2|3|3|6|3|3|8|5|6|2|2|2|2|2|0|4|3|1|0|1</HistCounts>
      </HistItem>
    </Histograms>
    <Metadata>
      <MDI key="DESCRIPTION">Npp</MDI>
      <MDI key="STATISTICS_COVARIANCES">645418.75202742</MDI>
      <MDI key="STATISTICS_EXCLUDEDVALUES"></MDI>
      <MDI key="STATISTICS_MAXIMUM">9457</MDI>
      <MDI key="STATISTICS_MEAN">5093.4250854925</MDI>
      <MDI key="STATISTICS_MINIMUM">766</MDI>
      <MDI key="STATISTICS_SKIPFACTORX">1</MDI>
      <MDI key="STATISTICS_SKIPFACTORY">1</MDI>
      <MDI key="STATISTICS_STDDEV">803.37958153504</MDI>
    </Metadata>
  </PAMRasterBand>
</PAMDataset>
