# Supplementary material for: Study on the relationship between net primary productivity and site quality in Japanese larch plantations in mountainous areas of eastern Liaoning
Source: PeerJ. 2024 Aug 6;12:e17820. doi: 10.7717/peerj.17820 (PMC11313427; doi:10.7717/peerj.17820)
Supplement: Supplemental Information 3 — MOD17A3HGF dataset [file peerj-12-17820-s003.zip › Npp data/Npp2016.tif.aux.xml]

<PAMDataset>
  <PAMRasterBand band="1">
    <Histograms>
      <HistItem>
        <HistMin>652</HistMin>
        <HistMax>10316</HistMax>
        <BucketCount>256</BucketCount>
        <IncludeOutOfRange>1</IncludeOutOfRange>
        <Approximate>0</Approximate>
        <HistCounts>1|0|0|0|0|3|0|0|0|2|0|0|0|1|3|3|2|3|1|3|1|2|1|0|5|5|7|9|10|7|7|5|12|9|12|10|16|12|11|12|16|11|9|13|9|16|14|13|10|21|21|19|24|25|30|36|36|49|51|49|64|86|76|83|100|99|96|135|126|136|136|154|187|161|178|180|266|212|249|267|298|315|352|435|405|445|462|473|557|554|613|662|654|647|727|742|747|806|809|845|821|955|1019|1024|1168|1191|1369|1431|1548|1578|1715|1814|1883|2050|2205|2291|2457|2462|2639|2863|2700|2865|2820|2974|2827|2867|2861|2712|2744|2810|2808|2882|3072|3270|3402|3437|3506|3677|3890|3965|3892|3767|3637|3489|3240|2921|2614|2384|2039|1771|1502|1262|1057|877|695|534|386|323|265|204|132|115|94|79|63|53|39|36|28|36|36|31|22|34|25|48|25|35|43|29|37|27|38|47|45|47|28|45|41|52|54|55|48|74|57|65|53|89|80|83|93|100|104|108|113|106|136|134|165|194|211|195|196|212|243|226|220|208|155|149|145|121|115|102|102|87|114|95|77|66|48|46|28|29|18|23|12|13|13|8|11|5|5|7|6|2|8|2|6|0|1|2|3|0|3|1</HistCounts>
      </HistItem>
    </Histograms>
    <Metadata>
      <MDI key="DESCRIPTION">Npp</MDI>
      <MDI key="STATISTICS_COVARIANCES">889048.0923860484</MDI>
      <MDI key="STATISTICS_EXCLUDEDVALUES"></MDI>
      <MDI key="STATISTICS_MAXIMUM">10316</MDI>
      <MDI key="STATISTICS_MEAN">5539.0864197531</MDI>
      <MDI key="STATISTICS_MINIMUM">652</MDI>
      <MDI key="STATISTICS_SKIPFACTORX">1</MDI>
      <MDI key="STATISTICS_SKIPFACTORY">1</MDI>
      <MDI key="STATISTICS_STDDEV">942.89346820627</MDI>
    </Metadata>
  </PAMRasterBand>
</PAMDataset>
