# Supplementary material for: Study on the relationship between net primary productivity and site quality in Japanese larch plantations in mountainous areas of eastern Liaoning
Source: PeerJ. 2024 Aug 6;12:e17820. doi: 10.7717/peerj.17820 (PMC11313427; doi:10.7717/peerj.17820)
Supplement: Supplemental Information 3 — MOD17A3HGF dataset [file peerj-12-17820-s003.zip › Npp data/Npp2017.tif.aux.xml]

<PAMDataset>
  <PAMRasterBand band="1">
    <Histograms>
      <HistItem>
        <HistMin>642</HistMin>
        <HistMax>10534</HistMax>
        <BucketCount>256</BucketCount>
        <IncludeOutOfRange>1</IncludeOutOfRange>
        <Approximate>0</Approximate>
        <HistCounts>1|0|0|0|0|0|1|0|2|0|2|1|3|1|1|1|3|0|2|1|4|2|2|5|6|9|4|7|11|13|8|9|5|5|9|15|7|6|20|16|11|14|19|18|18|15|20|15|20|29|19|28|36|28|49|48|37|39|55|54|83|85|91|118|125|146|164|168|194|189|213|221|259|282|366|366|384|485|486|461|590|629|645|687|736|814|819|930|947|1003|1031|1005|1093|1243|1289|1341|1467|1522|1627|1710|1789|1789|1723|1846|1851|1797|1880|1982|1855|1990|1955|2034|2081|2164|2168|2122|2271|2269|2323|2225|2221|2318|2465|2415|2427|2577|2611|2754|2818|2877|3042|3097|3186|3443|3135|3342|3411|3237|3253|3036|2974|2629|2462|2135|1877|1691|1433|1242|1046|1023|890|737|634|634|554|503|419|410|311|310|279|234|213|163|115|96|81|64|71|57|52|37|42|37|28|37|25|25|43|33|31|40|56|62|58|44|56|68|76|74|68|53|78|95|81|84|109|89|121|107|138|118|151|158|182|180|173|199|224|228|194|188|170|141|119|106|100|130|93|91|82|69|53|39|45|38|41|34|21|19|10|15|10|12|8|4|5|11|4|6|5|5|0|4|1|1|0|3|2|0|0|1|0|0|1|2</HistCounts>
      </HistItem>
    </Histograms>
    <Metadata>
      <MDI key="DESCRIPTION">Npp</MDI>
      <MDI key="STATISTICS_COVARIANCES">1002474.825033565</MDI>
      <MDI key="STATISTICS_EXCLUDEDVALUES"></MDI>
      <MDI key="STATISTICS_MAXIMUM">10534</MDI>
      <MDI key="STATISTICS_MEAN">5422.1796080553</MDI>
      <MDI key="STATISTICS_MINIMUM">642</MDI>
      <MDI key="STATISTICS_SKIPFACTORX">1</MDI>
      <MDI key="STATISTICS_SKIPFACTORY">1</MDI>
      <MDI key="STATISTICS_STDDEV">1001.2366478678</MDI>
    </Metadata>
  </PAMRasterBand>
</PAMDataset>
