# Supplementary material for: Study on the relationship between net primary productivity and site quality in Japanese larch plantations in mountainous areas of eastern Liaoning
Source: PeerJ. 2024 Aug 6;12:e17820. doi: 10.7717/peerj.17820 (PMC11313427; doi:10.7717/peerj.17820)
Supplement: Supplemental Information 3 — MOD17A3HGF dataset [file peerj-12-17820-s003.zip › Npp data/Npp2018.tif.aux.xml]

<PAMDataset>
  <PAMRasterBand band="1">
    <Histograms>
      <HistItem>
        <HistMin>898</HistMin>
        <HistMax>10863</HistMax>
        <BucketCount>256</BucketCount>
        <IncludeOutOfRange>1</IncludeOutOfRange>
        <Approximate>0</Approximate>
        <HistCounts>3|0|0|1|2|0|0|1|0|1|0|2|1|3|1|2|4|3|4|6|3|4|6|10|7|2|10|3|4|7|14|11|7|12|10|11|13|10|19|5|8|16|18|22|24|15|16|13|19|15|28|26|35|38|40|47|58|52|40|63|63|65|83|84|93|96|87|103|142|137|153|152|180|167|226|249|258|285|303|392|380|440|445|498|561|527|595|651|642|675|686|725|735|740|783|797|816|815|840|871|906|930|1005|1025|1126|1238|1275|1322|1526|1638|1777|1856|1977|2254|2328|2464|2491|2625|2802|2794|2806|2920|2924|3017|3120|2908|3162|3174|3084|3126|3094|3148|3236|3276|3150|3316|3429|3347|3419|3398|3150|2921|2776|2574|2415|2301|2097|1997|1849|1753|1574|1345|1210|1099|934|827|645|535|489|285|248|171|111|72|60|53|46|41|41|44|40|36|20|19|20|21|22|30|22|22|25|23|40|38|29|36|28|43|38|43|37|35|35|25|48|47|42|59|59|88|95|85|131|145|184|182|232|246|258|253|250|199|177|142|140|133|139|110|150|160|166|164|136|138|117|113|110|81|85|58|38|42|31|14|15|14|8|7|6|7|4|2|1|4|0|2|1|0|5|3|5|3|0|0|4|1</HistCounts>
      </HistItem>
    </Histograms>
    <Metadata>
      <MDI key="DESCRIPTION">Npp</MDI>
      <MDI key="STATISTICS_COVARIANCES">985904.6695196566</MDI>
      <MDI key="STATISTICS_EXCLUDEDVALUES"></MDI>
      <MDI key="STATISTICS_MAXIMUM">10863</MDI>
      <MDI key="STATISTICS_MEAN">5895.1411735157</MDI>
      <MDI key="STATISTICS_MINIMUM">898</MDI>
      <MDI key="STATISTICS_SKIPFACTORX">1</MDI>
      <MDI key="STATISTICS_SKIPFACTORY">1</MDI>
      <MDI key="STATISTICS_STDDEV">992.92732338256</MDI>
    </Metadata>
  </PAMRasterBand>
</PAMDataset>
