# Supplementary material for: Study on the relationship between net primary productivity and site quality in Japanese larch plantations in mountainous areas of eastern Liaoning
Source: PeerJ. 2024 Aug 6;12:e17820. doi: 10.7717/peerj.17820 (PMC11313427; doi:10.7717/peerj.17820)
Supplement: Supplemental Information 3 — MOD17A3HGF dataset [file peerj-12-17820-s003.zip › Npp data/Npp2018.tif.xml]

<?xml version="1.0" encoding="UTF-8"?>
<metadata xml:lang="zh"><Esri><CreaDate>20231018</CreaDate><CreaTime>18050300</CreaTime><ArcGISFormat>1.0</ArcGISFormat><SyncOnce>TRUE</SyncOnce><DataProperties><lineage><Process ToolSource="d:\arcgis\desktop10.5\ArcToolbox\Toolboxes\Data Management Tools.tbx\CalculateStatistics" Date="20231018" Time="180503">CalculateStatistics F:\桌面\Npp原始数据\Npp2018.tif 1 1 # OVERWRITE 要素集</Process></lineage></DataProperties></Esri></metadata>
