# Supplementary material for: Study on the relationship between net primary productivity and site quality in Japanese larch plantations in mountainous areas of eastern Liaoning
Source: PeerJ. 2024 Aug 6;12:e17820. doi: 10.7717/peerj.17820 (PMC11313427; doi:10.7717/peerj.17820)
Supplement: Supplemental Information 3 — MOD17A3HGF dataset [file peerj-12-17820-s003.zip › Npp data/Npp2019.tif.aux.xml]

<PAMDataset>
  <PAMRasterBand band="1">
    <Histograms>
      <HistItem>
        <HistMin>906</HistMin>
        <HistMax>10217</HistMax>
        <BucketCount>256</BucketCount>
        <IncludeOutOfRange>1</IncludeOutOfRange>
        <Approximate>0</Approximate>
        <HistCounts>3|0|0|1|0|0|3|1|1|0|1|3|0|0|1|8|2|1|0|0|2|4|8|7|9|8|4|10|8|5|8|5|9|8|13|9|9|11|7|17|13|13|13|10|19|12|12|15|15|12|25|24|22|23|31|35|34|45|46|49|65|61|72|76|96|95|81|104|107|117|173|154|167|142|203|219|224|216|271|348|314|356|394|448|484|541|577|604|629|628|657|815|780|827|750|831|810|864|928|961|1034|1139|1202|1235|1344|1516|1514|1673|1752|1949|2030|2105|2248|2292|2423|2319|2596|2631|2868|2784|2948|2930|3028|2993|3129|2826|3007|3065|3138|3141|3242|3057|3313|3282|3383|3458|3466|3203|3268|3278|3262|3103|3049|2692|2471|2345|2160|1866|1569|1340|1111|922|813|643|586|454|389|322|261|256|209|160|141|134|97|65|66|65|62|57|50|46|34|44|45|40|41|37|38|42|39|45|56|59|46|38|54|60|54|74|77|68|81|69|88|69|72|92|75|97|85|95|102|99|139|118|156|155|153|179|159|175|200|210|198|186|210|195|253|215|215|140|109|89|66|71|43|26|29|18|14|20|7|7|7|9|3|16|11|6|5|4|12|2|3|1|4|2|0|0|2|0|0|1|0|1</HistCounts>
      </HistItem>
    </Histograms>
    <Metadata>
      <MDI key="DESCRIPTION">Npp</MDI>
      <MDI key="STATISTICS_COVARIANCES">816652.4952280044</MDI>
      <MDI key="STATISTICS_EXCLUDEDVALUES"></MDI>
      <MDI key="STATISTICS_MAXIMUM">10217</MDI>
      <MDI key="STATISTICS_MEAN">5545.3231901699</MDI>
      <MDI key="STATISTICS_MINIMUM">906</MDI>
      <MDI key="STATISTICS_SKIPFACTORX">1</MDI>
      <MDI key="STATISTICS_SKIPFACTORY">1</MDI>
      <MDI key="STATISTICS_STDDEV">903.6882732602</MDI>
    </Metadata>
  </PAMRasterBand>
</PAMDataset>
