# Supplementary material for: Study on the relationship between net primary productivity and site quality in Japanese larch plantations in mountainous areas of eastern Liaoning
Source: PeerJ. 2024 Aug 6;12:e17820. doi: 10.7717/peerj.17820 (PMC11313427; doi:10.7717/peerj.17820)
Supplement: Supplemental Information 3 — MOD17A3HGF dataset [file peerj-12-17820-s003.zip › Npp data/Npp2020.tif.aux.xml]

<PAMDataset>
  <PAMRasterBand band="1">
    <Histograms>
      <HistItem>
        <HistMin>815</HistMin>
        <HistMax>10501</HistMax>
        <BucketCount>256</BucketCount>
        <IncludeOutOfRange>1</IncludeOutOfRange>
        <Approximate>0</Approximate>
        <HistCounts>1|1|0|0|0|0|2|3|0|0|0|2|2|2|3|0|0|0|3|0|1|3|2|8|6|5|8|2|8|8|5|2|8|14|11|7|4|9|13|13|6|15|10|10|16|17|11|20|16|15|25|6|21|31|17|30|26|28|31|32|33|47|39|65|56|54|68|88|98|122|133|135|150|174|206|201|248|259|230|285|293|363|335|404|371|434|494|557|577|597|669|627|689|705|731|766|794|821|856|832|868|909|957|928|1005|1117|1135|1160|1242|1389|1451|1608|1643|1786|1877|1988|2148|2279|2327|2602|2601|2806|2946|2936|3249|3347|3453|3582|3721|3833|3950|3948|4148|4177|4020|4260|4094|4053|3932|3841|3771|3457|3301|3012|2760|2361|2106|1713|1625|1286|1103|857|710|624|499|344|259|203|173|150|97|68|62|68|72|53|53|51|30|36|38|32|38|39|34|35|20|32|41|35|34|39|33|35|40|46|53|45|53|58|65|68|71|66|103|94|95|74|130|133|146|185|172|165|212|185|228|232|222|204|256|203|183|184|155|155|125|114|94|104|85|75|67|83|71|42|48|33|34|23|24|14|16|7|8|12|6|5|8|3|7|4|2|1|3|6|5|6|0|1|2|2|2|3|0|1</HistCounts>
      </HistItem>
    </Histograms>
    <Metadata>
      <MDI key="DESCRIPTION">Npp</MDI>
      <MDI key="STATISTICS_COVARIANCES">806248.6480610949</MDI>
      <MDI key="STATISTICS_EXCLUDEDVALUES"></MDI>
      <MDI key="STATISTICS_MAXIMUM">10501</MDI>
      <MDI key="STATISTICS_MEAN">5700.3025303168</MDI>
      <MDI key="STATISTICS_MINIMUM">815</MDI>
      <MDI key="STATISTICS_SKIPFACTORX">1</MDI>
      <MDI key="STATISTICS_SKIPFACTORY">1</MDI>
      <MDI key="STATISTICS_STDDEV">897.91349698125</MDI>
    </Metadata>
  </PAMRasterBand>
</PAMDataset>
