# Supplementary material for: Study on the relationship between net primary productivity and site quality in Japanese larch plantations in mountainous areas of eastern Liaoning
Source: PeerJ. 2024 Aug 6;12:e17820. doi: 10.7717/peerj.17820 (PMC11313427; doi:10.7717/peerj.17820)
Supplement: Supplemental Information 3 — MOD17A3HGF dataset [file peerj-12-17820-s003.zip › Npp data/Npp2021.tif.aux.xml]

<PAMDataset>
  <PAMRasterBand band="1">
    <Histograms>
      <HistItem>
        <HistMin>762</HistMin>
        <HistMax>10724</HistMax>
        <BucketCount>256</BucketCount>
        <IncludeOutOfRange>1</IncludeOutOfRange>
        <Approximate>0</Approximate>
        <HistCounts>1|0|0|1|0|0|0|3|0|0|1|0|2|1|2|0|5|3|1|0|2|1|0|4|7|4|7|6|6|8|11|10|9|19|9|8|14|17|8|12|14|13|17|17|11|8|15|18|17|10|21|24|27|24|38|26|30|45|38|52|66|69|97|96|113|106|128|153|120|138|131|156|185|187|216|219|246|284|325|330|326|359|358|423|459|414|502|491|514|497|522|503|539|589|535|539|591|580|608|590|611|668|634|731|699|787|718|719|721|861|886|777|984|1020|1032|1184|1193|1281|1338|1400|1641|1828|1830|1996|2331|2568|2834|3005|3384|3771|3910|4327|4581|4919|4966|5328|5289|5387|5189|5002|5017|4589|4257|3906|3473|3117|2884|2564|2209|2015|1612|1463|1177|985|885|640|537|400|306|259|184|137|93|86|62|53|36|24|31|19|19|15|28|12|19|20|22|25|17|30|18|14|37|27|29|46|29|40|52|42|61|50|73|64|73|93|112|115|111|136|149|148|167|185|194|185|219|222|171|168|165|163|174|163|151|162|118|130|151|147|117|112|96|99|107|71|64|62|67|55|39|55|54|35|40|19|16|18|18|16|9|5|5|5|5|4|5|4|2|3|0|5|0|1|1|1</HistCounts>
      </HistItem>
    </Histograms>
    <Metadata>
      <MDI key="DESCRIPTION">Npp</MDI>
      <MDI key="STATISTICS_COVARIANCES">889501.7395698209</MDI>
      <MDI key="STATISTICS_EXCLUDEDVALUES"></MDI>
      <MDI key="STATISTICS_MAXIMUM">10724</MDI>
      <MDI key="STATISTICS_MEAN">5927.4023776864</MDI>
      <MDI key="STATISTICS_MINIMUM">762</MDI>
      <MDI key="STATISTICS_SKIPFACTORX">1</MDI>
      <MDI key="STATISTICS_SKIPFACTORY">1</MDI>
      <MDI key="STATISTICS_STDDEV">943.13399873497</MDI>
    </Metadata>
  </PAMRasterBand>
</PAMDataset>
