# Supplementary material for: Study on the relationship between net primary productivity and site quality in Japanese larch plantations in mountainous areas of eastern Liaoning
Source: PeerJ. 2024 Aug 6;12:e17820. doi: 10.7717/peerj.17820 (PMC11313427; doi:10.7717/peerj.17820)
Supplement: Supplemental Information 3 — MOD17A3HGF dataset [file peerj-12-17820-s003.zip › Npp data/Npp2022.tif.aux.xml]

<PAMDataset>
  <PAMRasterBand band="1">
    <Histograms>
      <HistItem>
        <HistMin>768</HistMin>
        <HistMax>10796</HistMax>
        <BucketCount>256</BucketCount>
        <IncludeOutOfRange>1</IncludeOutOfRange>
        <Approximate>0</Approximate>
        <HistCounts>1|0|1|0|1|1|0|3|2|1|3|0|1|0|4|1|4|6|4|3|10|3|1|4|7|6|2|10|12|6|7|14|9|11|16|20|9|10|12|10|11|11|15|15|13|21|20|17|15|22|23|19|18|26|21|26|51|45|21|27|31|44|47|50|57|60|48|74|75|95|110|113|110|153|167|224|199|183|230|219|299|307|347|358|397|427|476|480|547|575|610|619|669|632|704|694|749|673|658|685|732|700|667|737|750|704|702|788|852|817|885|909|930|1023|979|1010|1100|1170|1304|1353|1447|1585|1651|1889|2157|2349|2425|2557|2803|3115|3255|3428|3664|3836|3988|4357|4448|4476|4674|4502|4756|4823|4610|4353|4325|4205|3930|3725|3454|3039|2710|2275|1878|1674|1248|1049|720|529|423|279|167|140|103|63|57|50|34|26|30|20|23|17|18|19|15|14|10|17|17|10|18|19|25|25|18|19|29|25|23|24|41|38|44|35|49|64|74|89|76|103|109|109|128|182|156|215|190|197|179|186|186|152|206|198|198|248|197|204|155|173|149|152|141|133|164|139|122|71|82|56|56|38|26|18|9|21|9|6|5|11|6|5|3|1|3|4|2|3|7|4|0|1|2|1|0|1</HistCounts>
      </HistItem>
    </Histograms>
    <Metadata>
      <MDI key="DESCRIPTION">Npp</MDI>
      <MDI key="STATISTICS_COVARIANCES">926936.2486965441</MDI>
      <MDI key="STATISTICS_EXCLUDEDVALUES"></MDI>
      <MDI key="STATISTICS_MAXIMUM">10796</MDI>
      <MDI key="STATISTICS_MEAN">6028.173206592</MDI>
      <MDI key="STATISTICS_MINIMUM">768</MDI>
      <MDI key="STATISTICS_SKIPFACTORX">1</MDI>
      <MDI key="STATISTICS_SKIPFACTORY">1</MDI>
      <MDI key="STATISTICS_STDDEV">962.77528463113</MDI>
    </Metadata>
  </PAMRasterBand>
</PAMDataset>
